# Supplementary material for: Dibromido(2,2′-dimethyl-4,4′-bi-1,3-thia­zole-κ2 N,N′)mercury(II)
Source: Acta Crystallogr Sect E Struct Rep Online. 2010 Dec 15;67(Pt 1):m76–7. doi: 10.1107/S1600536810051494 (PMC3050124; doi:10.1107/S1600536810051494)
Supplement: Supplementary file 2 [file e-67-00m76-Isup2.hkl]

# 
# h,k,l, Fc-squared, Fo-squared, sigma(Fo-squared) and status flag 
# 
data_I
_shelx_title ' a in P-1' 
_shelx_refln_list_code          4 
_shelx_F_calc_maximum      429.10 
_exptl_crystal_F_000      1008.00 
_reflns_d_resolution_high  0.7330 
 
loop_ 
 _symmetry_equiv_pos_as_xyz 
 'x, y, z' 
 '-x, -y, -z' 
 
_cell_length_a    10.2799 
_cell_length_b    11.1595 
_cell_length_c    11.6821 
_cell_angle_alpha  88.446 
_cell_angle_beta   85.329 
_cell_angle_gamma  77.116 
 
_shelx_F_squared_multiplier     1.000 
 
loop_ 
 _refln_index_h 
 _refln_index_k 
 _refln_index_l 
 _refln_F_squared_calc 
 _refln_F_squared_meas 
 _refln_F_squared_sigma 
 _refln_observed_status 
   1   0   0      104.80      282.82     17.50 o 
   2   0   0    34445.99    33161.15    806.08 o 
   3   0   0       73.59      155.81     41.45 o 
   4   0   0      630.58      644.69     55.63 o 
   5   0   0      285.11      393.67     61.41 o 
   6   0   0    30155.17    30813.06    710.96 o 
   7   0   0      212.90      250.47     77.07 o 
   8   0   0      184.08       52.44     81.91 o 
   9   0   0    11436.63    11594.36    340.85 o 
  10   0   0    18311.84    19847.33    700.66 o 
  11   0   0       34.61       43.89    128.52 o 
  12   0   0    16247.08    16445.47    544.73 o 
  13   0   0     2246.48     2600.44    231.87 o 
 -13   1   0     6922.07     7149.69    329.94 o 
 -12   1   0     3086.83     3030.51    233.86 o 
 -11   1   0      601.95      631.86    139.70 o 
 -10   1   0      517.54      770.68    122.48 o 
  -9   1   0    19029.63    20704.21    527.20 o 
  -8   1   0    14857.75    15612.43    436.76 o 
  -7   1   0    11056.59    12022.25    347.28 o 
  -6   1   0     3147.41     3447.47    141.70 o 
  -5   1   0      494.03      513.46     86.33 o 
  -4   1   0     7838.67     7510.76    337.26 o 
  -3   1   0    32300.55    29904.86    693.00 o 
  -2   1   0    18691.82    17779.88    568.51 o 
  -1   1   0    47092.89    44483.46    948.28 o 
   0   1   0      234.38      478.89     32.12 o 
   1   1   0    13282.76    13805.11    272.33 o 
   2   1   0     8688.13     9015.01    186.96 o 
   3   1   0    49822.96    47355.97   1021.93 o 
   4   1   0     2609.05     2626.49     99.01 o 
   5   1   0    83302.14    81299.94   1747.44 o 
   6   1   0     2541.48     2484.39    121.67 o 
   7   1   0      641.27      864.89     92.96 o 
   8   1   0      931.92      875.64    102.44 o 
   9   1   0    12578.08    13293.70    376.80 o 
  10   1   0       46.45       38.25    116.48 o 
  11   1   0      840.36      882.36    155.44 o 
  12   1   0       11.65       90.98    129.09 o 
  13   1   0      598.28      447.95    161.84 o 
 -13   2   0     1316.37     1515.87    311.22 o 
 -12   2   0     9098.47     9119.42    362.76 o 
 -11   2   0      202.01      179.49    266.52 o 
 -10   2   0     8590.87     9746.94    317.52 o 
  -9   2   0      698.80      916.86    166.49 o 
  -8   2   0     3120.17     3034.81    150.75 o 
  -7   2   0     7776.02     7567.41    241.99 o 
  -6   2   0    30665.77    29997.83    691.80 o 
  -5   2   0      725.80      755.10     78.59 o 
  -4   2   0    41621.95    40396.14    892.73 o 
  -3   2   0     8566.52     8214.26    211.18 o 
  -2   2   0     3845.82     3905.16    113.13 o 
  -1   2   0     6784.91     6905.55    161.54 o 
   0   2   0    91423.62    90202.91   1534.06 o 
   1   2   0        6.24      195.32     18.92 o 
   2   2   0    41691.55    40379.50    865.38 o 
   3   2   0    41066.01    41169.10    891.88 o 
   4   2   0     9315.27     9139.95    228.63 o 
   5   2   0      145.32      160.28     50.76 o 
   6   2   0    60482.66    55834.54   1226.33 o 
   7   2   0     1529.98     1427.24    101.42 o 
   8   2   0    12022.38    11298.15    318.46 o 
   9   2   0     1168.59     1294.71    159.56 o 
  10   2   0        3.96       22.61    115.86 o 
  11   2   0     2420.05     2492.27    245.23 o 
  12   2   0    11249.42    10642.13    397.68 o 
  13   2   0      627.26      533.27    155.15 o 
 -12   3   0      659.86      656.12    158.61 o 
 -11   3   0     2947.04     3174.76    210.02 o 
 -10   3   0        8.98       -2.61    191.75 o 
  -9   3   0     4847.59     4690.01    197.41 o 
  -8   3   0      317.53      325.38     96.75 o 
  -7   3   0    22510.41    22509.93    549.55 o 
  -6   3   0     5075.37     4634.25    203.30 o 
  -5   3   0      412.33      493.68     89.14 o 
  -4   3   0     4377.21     4665.04    204.12 o 
  -3   3   0    25138.36    23913.36    536.92 o 
  -2   3   0     8343.90     8170.94    224.05 o 
  -1   3   0    33472.56    34338.99    739.86 o 
   0   3   0     9767.25    10506.65    233.81 o 
   1   3   0      255.12      379.09     27.44 o 
   2   3   0      375.63      391.23     41.28 o 
   3   3   0    67608.97    67633.27   1447.68 o 
   4   3   0     3174.72     2861.68    200.51 o 
   5   3   0    90076.59    87420.93   1882.65 o 
   6   3   0     3835.38     4022.61    144.00 o 
   7   3   0     2115.34     2333.81    228.45 o 
   8   3   0    10800.66    11106.82    311.66 o 
   9   3   0      140.70       75.59    135.08 o 
  10   3   0      658.35      799.25    135.49 o 
  11   3   0    10760.44    10326.54    396.15 o 
  12   3   0      931.19      696.21    150.14 o 
  13   3   0      388.03      355.83    178.96 o 
 -12   4   0     2278.46     2192.15    270.67 o 
 -11   4   0      133.09      192.71    139.05 o 
 -10   4   0    24778.62    26045.96    648.93 o 
  -9   4   0       53.59      148.02    123.86 o 
  -8   4   0    10747.26    11118.01    326.43 o 
  -7   4   0       82.25       54.15     86.00 o 
  -6   4   0     8936.75     8258.72    336.27 o 
  -5   4   0      182.79      305.54     71.34 o 
  -4   4   0    12782.61    12936.80    366.77 o 
  -3   4   0    16317.63    15864.47    371.61 o 
  -2   4   0    35118.98    35274.35    768.25 o 
  -1   4   0     4897.75     5274.23    133.28 o 
   0   4   0    41187.39    43663.93    932.00 o 
   1   4   0     9883.56    10422.07    236.72 o 
   2   4   0    65042.63    64809.74   1381.55 o 
   3   4   0     1404.17     1363.91     90.26 o 
   4   4   0    22855.00    23850.47    535.94 o 
   5   4   0     2511.05     2343.00     98.28 o 
   6   4   0    25045.04    24497.66    587.77 o 
   7   4   0    20472.34    19848.98    628.22 o 
   8   4   0    28236.12    28068.55    816.75 o 
   9   4   0     3968.03     3718.23    222.00 o 
  10   4   0    16235.15    15578.22    490.39 o 
  11   4   0       67.74       48.95    122.64 o 
  12   4   0     4605.23     5119.20    366.99 o 
  13   4   0     2487.39     2519.53    216.44 o 
 -11   5   0    14609.73    14390.66    710.42 o 
 -10   5   0     1317.68     1383.16    133.35 o 
  -9   5   0     4326.93     4413.68    308.07 o 
  -8   5   0      238.85      223.92     91.33 o 
  -7   5   0    13712.55    13589.36    469.50 o 
  -6   5   0     3504.60     3730.83    249.08 o 
  -5   5   0     9829.04     9876.47    353.28 o 
  -4   5   0     2224.24     2237.98    141.31 o 
  -3   5   0      373.89      384.20     53.98 o 
  -2   5   0    12911.81    12575.01    296.43 o 
  -1   5   0    92862.15    91534.66   1942.77 o 
   0   5   0      222.68      365.86     39.49 o 
   1   5   0    11150.93    12171.50    316.95 o 
   2   5   0     1980.94     1894.45     83.96 o 
   3   5   0       36.51      146.20     38.38 o 
   4   5   0      508.56      523.10     51.48 o 
   5   5   0    48173.29    47652.11   1045.54 o 
   6   5   0    14098.15    14262.46    375.46 o 
   7   5   0     9823.06     9768.64    267.11 o 
   8   5   0    25907.63    25239.29    685.98 o 
   9   5   0     6029.02     5806.94    250.20 o 
  10   5   0      345.58      379.50    124.27 o 
  11   5   0    20294.28    19586.08    669.38 o 
  12   5   0     1754.74     1957.50    187.68 o 
  13   5   0     1803.24     1679.77    299.17 o 
 -11   6   0      552.43      526.12    146.83 o 
 -10   6   0    10635.96    10414.87    391.87 o 
  -9   6   0     1617.27     1668.53    136.29 o 
  -8   6   0    16928.32    17113.68    452.09 o 
  -7   6   0       93.55      156.47     84.33 o 
  -6   6   0     5219.22     5538.11    196.81 o 
  -5   6   0      136.04      187.37     71.38 o 
  -4   6   0    12343.16    12406.22    325.24 o 
  -3   6   0     2916.61     3080.44    113.96 o 
  -2   6   0    35285.29    34636.27    761.69 o 
  -1   6   0     1124.08     1292.02     82.19 o 
   0   6   0    14714.79    15749.58    356.92 o 
   1   6   0    13647.66    14397.60    328.84 o 
   2   6   0    14106.12    14173.98    327.31 o 
   3   6   0     9819.95    10344.39    255.22 o 
   4   6   0    74209.19    71343.30   1538.65 o 
   5   6   0      116.20      150.49     54.92 o 
   6   6   0       78.42       62.19     67.51 o 
   7   6   0      437.74      538.00     72.90 o 
   8   6   0    14994.77    14626.83    441.25 o 
   9   6   0     3570.00     3747.92    198.85 o 
  10   6   0    10754.10    10721.21    390.24 o 
  11   6   0     3628.29     3769.80    224.86 o 
  12   6   0      260.63      425.89    179.97 o 
  13   6   0    13684.28    13766.99    563.01 o 
 -10   7   0      725.32      627.97    203.33 o 
  -9   7   0     1229.51     1111.08    229.82 o 
  -8   7   0     3346.21     3375.36    207.95 o 
  -7   7   0    18410.41    18462.79    567.22 o 
  -6   7   0     1415.40     1658.41    113.81 o 
  -5   7   0    52462.71    52527.62   1164.42 o 
  -4   7   0      180.69      245.98     64.56 o 
  -3   7   0     5438.03     5507.50    167.05 o 
  -2   7   0     4426.70     4698.43    142.26 o 
  -1   7   0     3866.31     3944.64    118.46 o 
   0   7   0       82.75      120.37     33.16 o 
   1   7   0     8991.20     9335.92    228.50 o 
   2   7   0     7043.03     7187.81    187.15 o 
   3   7   0      767.80      695.15     57.73 o 
   4   7   0     8041.57     8462.04    226.47 o 
   5   7   0    52592.29    52894.53   1160.96 o 
   6   7   0      380.14      360.32     68.96 o 
   7   7   0    11282.16    11542.14    310.70 o 
   8   7   0      775.35      922.74    117.24 o 
   9   7   0     2462.61     2523.71    170.51 o 
  10   7   0     4598.83     4360.46    227.44 o 
  11   7   0     4282.56     4069.51    228.74 o 
  12   7   0      165.64      320.76    149.78 o 
  13   7   0     7483.30     7035.33    391.11 o 
  -9   8   0      484.89      658.77    213.63 o 
  -8   8   0    13575.24    13599.36    659.40 o 
  -7   8   0      954.73     1014.65    202.17 o 
  -6   8   0     3146.68     3429.68    273.79 o 
  -5   8   0       12.66       50.74     85.02 o 
  -4   8   0    12640.07    12529.34    474.33 o 
  -3   8   0     2614.96     2627.73    211.53 o 
  -2   8   0    24605.93    24857.83    564.11 o 
  -1   8   0     1542.53     1568.89    128.56 o 
   0   8   0    27871.12    28776.96   1007.79 o 
   1   8   0     4090.12     4176.87    125.96 o 
   2   8   0     1382.84     1437.85     69.31 o 
   3   8   0      386.77      395.86     53.68 o 
   4   8   0    21852.15    21957.22    510.47 o 
   5   8   0      747.84      801.57     85.69 o 
   6   8   0      204.57      328.91     73.03 o 
   7   8   0     4067.62     4092.44    161.06 o 
   8   8   0     3277.84     3027.88    172.05 o 
   9   8   0      258.63      155.97    112.98 o 
  10   8   0    29729.22    28962.30   1009.62 o 
  11   8   0     1993.56     1883.97    180.20 o 
  12   8   0     1367.17     1522.12    232.14 o 
  13   8   0     4869.38     4406.28    269.90 o 
  -9   9   0     1257.25     1361.86    249.94 o 
  -8   9   0      130.47      235.14    195.07 o 
  -7   9   0     3172.51     2946.91    268.02 o 
  -6   9   0     1517.82     1423.52    218.49 o 
  -5   9   0    15359.13    15715.70    831.74 o 
  -4   9   0      158.12      259.16    141.79 o 
  -3   9   0    10710.43    10056.68    840.48 o 
  -2   9   0    24999.99    23745.53   1231.17 o 
  -1   9   0     2887.52     2914.78    135.05 o 
   0   9   0       25.31      -16.53     92.45 o 
   1   9   0    17104.38    17477.54    408.41 o 
   2   9   0     1943.47     2035.13     89.57 o 
   3   9   0     5433.71     5814.57    173.77 o 
   4   9   0    10924.80    11044.15    286.14 o 
   5   9   0     6509.87     6276.88    198.14 o 
   6   9   0     3602.44     3780.45    151.03 o 
   7   9   0     5665.25     5926.33    204.91 o 
   8   9   0      542.29      460.24    104.69 o 
   9   9   0    13537.50    13145.54    426.75 o 
  10   9   0     1429.23     1264.68    153.08 o 
  11   9   0    12506.19    11762.84    418.95 o 
  12   9   0      385.04      444.29    155.69 o 
  -8  10   0     1931.15     1631.29    260.77 o 
  -7  10   0       92.43      204.56    187.49 o 
  -6  10   0     6629.79     6838.20    588.04 o 
  -5  10   0      157.38      220.72    172.92 o 
  -4  10   0       18.87      331.89    154.71 o 
  -3  10   0      445.74      510.21    157.22 o 
  -2  10   0    36355.10    35403.21   1244.73 o 
  -1  10   0     4805.24     4560.75    271.87 o 
   0  10   0    27133.19    26413.15    950.18 o 
   1  10   0       32.01      140.34    119.07 o 
   2  10   0     3812.34     3862.78    173.64 o 
   3  10   0    11296.82    11393.25    293.74 o 
   4  10   0     9067.03     8928.51    247.98 o 
   5  10   0      296.81      262.78     71.08 o 
   6  10   0     4564.29     4630.83    178.85 o 
   7  10   0     3916.75     4028.80    224.86 o 
   8  10   0     1358.03     1580.66    215.12 o 
   9  10   0      101.23       -8.80    106.23 o 
  10  10   0    19963.92    19893.47    599.92 o 
  11  10   0      894.62      889.19    155.88 o 
  12  10   0     6039.63     5595.49    290.68 o 
  -7  11   0      344.06      162.74    202.44 o 
  -6  11   0      114.93      165.50    191.95 o 
  -5  11   0     5942.86     5887.46    376.20 o 
  -4  11   0      573.98      510.18    176.13 o 
  -3  11   0    13057.19    11602.66   1244.53 o 
  -2  11   0     6378.93     6074.16    461.10 o 
  -1  11   0      215.76      238.42    140.63 o 
   0  11   0     6929.43     7520.78    380.91 o 
   1  11   0     2596.22     2845.55    350.94 o 
   2  11   0     4919.98     4783.71    530.91 o 
   3  11   0    37924.20    37438.72   1301.70 o 
   4  11   0     4104.00     3921.75    415.96 o 
   5  11   0     1178.91     1350.38     99.08 o 
   6  11   0      986.44     1089.66    100.42 o 
   7  11   0      869.61      847.17    113.63 o 
   8  11   0       96.20       14.32     99.49 o 
   9  11   0     1719.13     1936.93    164.39 o 
  10  11   0     1363.87     1133.83    160.01 o 
  11  11   0     2443.24     2242.25    199.03 o 
  -5  12   0      148.63      214.90    189.27 o 
  -4  12   0      612.44      604.17    209.22 o 
  -3  12   0      375.08      264.60    175.02 o 
  -2  12   0      783.01     1032.41    196.13 o 
  -1  12   0       10.25      -86.42    136.09 o 
   0  12   0     9826.68     9703.54    466.37 o 
   1  12   0     8663.89     9036.48    437.67 o 
   2  12   0     3894.82     4299.79    289.47 o 
   3  12   0    14466.36    15331.17    631.87 o 
   4  12   0     5075.14     4805.51    544.53 o 
   5  12   0     2451.18     2358.10    219.85 o 
   6  12   0     6048.69     6217.19    349.38 o 
   7  12   0      551.71      724.15    221.51 o 
   8  12   0     1944.29     1963.59    172.25 o 
   9  12   0     1471.19     1243.63    153.29 o 
  10  12   0     1252.44     1129.41    161.66 o 
  -4  13   0     4108.22     4166.96    334.78 o 
  -3  13   0     6478.78     6338.23    399.15 o 
  -2  13   0      152.91       98.46    174.64 o 
  -1  13   0     9239.39     8553.83    594.30 o 
   0  13   0      756.63      831.61    190.22 o 
   1  13   0     1809.73     1969.70    228.00 o 
   2  13   0     1087.00      888.90    186.24 o 
   3  13   0    10837.29    10375.57    639.70 o 
   4  13   0     2642.02     2986.46    256.75 o 
   5  13   0      327.74      447.50    258.17 o 
   6  13   0     6779.94     6672.49    387.67 o 
   7  13   0       29.71      -39.92    210.72 o 
   8  13   0     9403.68     9129.97    649.29 o 
   9  13   0    11312.71    11826.32    761.84 o 
  -2  14   0       15.75      -18.29    192.51 o 
  -1  14   0       85.40      131.20    193.66 o 
   0  14   0    12386.30    13121.63    609.75 o 
   1  14   0       60.90       87.44    166.45 o 
   2  14   0     4903.00     4955.74    337.43 o 
   3  14   0     3889.50     4000.25    490.05 o 
   4  14   0      452.29      586.95    295.44 o 
   5  14   0     1994.00     1642.31    234.23 o 
   6  14   0     1534.21     1886.02    310.08 o 
   7  14   0       13.77     -137.05    204.55 o 
   8  14   0     7984.57     8011.44    623.08 o 
   1  15   0      247.24      232.31    200.03 o 
   2  15   0     5635.23     5874.80    419.30 o 
   3  15   0     5529.66     5696.18    596.35 o 
   4  15   0      210.43       18.99    253.38 o 
   5  15   0     5654.17     5429.82    369.83 o 
  -4 -15   1      134.30      160.61    188.54 o 
  -3 -15   1     4378.53     4740.18    356.10 o 
  -2 -15   1     1085.30     1173.24    233.76 o 
  -1 -15   1    16394.13    17257.66   1392.29 o 
  -8 -14   1      914.66      907.29    295.35 o 
  -7 -14   1     4235.75     4459.02    447.82 o 
  -6 -14   1       54.29     -237.44    201.64 o 
  -5 -14   1     1368.10     1747.68    232.11 o 
  -4 -14   1    11883.55    12266.04    569.28 o 
  -3 -14   1     1285.09     1547.60    386.23 o 
  -2 -14   1      492.29      545.15    195.71 o 
  -1 -14   1     1665.98     1832.47    247.29 o 
   0 -14   1      817.14     1030.02    216.17 o 
   1 -14   1        8.31      153.53    184.51 o 
   2 -14   1     7582.75     7859.64    472.56 o 
  -9 -13   1      249.43      324.82    265.03 o 
  -8 -13   1      551.72      738.37    271.54 o 
  -7 -13   1    11359.08    11256.35    733.75 o 
  -6 -13   1      312.52      397.80    213.97 o 
  -5 -13   1     7537.24     6931.50    391.63 o 
  -4 -13   1     1335.69     1519.02    211.70 o 
  -3 -13   1     1428.44     1210.91    350.51 o 
  -2 -13   1     1628.78     1500.89    537.59 o 
  -1 -13   1     8449.17     8669.43    453.65 o 
   0 -13   1      664.11      571.99    201.21 o 
   1 -13   1     9436.90     9151.21    479.51 o 
   2 -13   1      434.49      629.69    194.69 o 
   3 -13   1       36.68       99.44    191.02 o 
   4 -13   1      418.41      421.04    214.07 o 
 -10 -12   1     2910.31     3072.01    212.88 o 
  -9 -12   1      857.48      920.34    150.97 o 
  -8 -12   1    21247.10    20697.61    737.65 o 
  -7 -12   1      178.68      282.21    155.47 o 
  -6 -12   1       49.81      -76.75    170.97 o 
  -5 -12   1      929.43     1224.46    181.28 o 
  -4 -12   1     5190.66     4965.41    303.60 o 
  -3 -12   1      886.47      792.62    169.07 o 
  -2 -12   1     7312.52     7024.01    373.20 o 
  -1 -12   1      891.01     1082.61    178.69 o 
   0 -12   1        9.33       21.37    136.25 o 
   1 -12   1       50.01      185.47    151.17 o 
   2 -12   1    17210.65    18154.63    738.13 o 
   3 -12   1      421.76      426.80    177.79 o 
   4 -12   1     7291.09     7560.25    666.51 o 
   5 -12   1      280.12      423.69    205.58 o 
 -11 -11   1     9577.22     9912.34    498.61 o 
 -10 -11   1      218.48      342.12    154.65 o 
  -9 -11   1    10026.99    10364.31    371.69 o 
  -8 -11   1     3474.36     3483.33    189.87 o 
  -7 -11   1    12909.51    13491.03    416.66 o 
  -6 -11   1     2718.67     2814.82    140.49 o 
  -5 -11   1     6423.40     6588.76    253.01 o 
  -4 -11   1      450.87      345.10    100.16 o 
  -3 -11   1    11633.89    11968.16    512.45 o 
  -2 -11   1     8060.54     7589.28    370.81 o 
  -1 -11   1     4983.93     5030.07    514.21 o 
   0 -11   1      514.11      773.58    162.40 o 
   1 -11   1    16649.34    16414.35    662.57 o 
   2 -11   1       99.40      220.24    148.19 o 
   3 -11   1       60.44       68.20    184.94 o 
   4 -11   1      878.01     1339.86    260.23 o 
   5 -11   1     2376.46     2188.00    261.09 o 
   6 -11   1     2020.43     1863.48    254.96 o 
   7 -11   1    15634.79    16246.33    723.55 o 
 -12 -10   1     4127.84     4081.78    257.09 o 
 -11 -10   1     5024.07     4792.47    296.12 o 
 -10 -10   1     1707.49     1756.51    306.40 o 
  -9 -10   1     6245.18     5792.25    261.40 o 
  -8 -10   1    16109.51    16420.19    494.11 o 
  -7 -10   1       47.12      124.39    125.99 o 
  -6 -10   1     4076.96     4368.08    227.20 o 
  -5 -10   1     6528.55     6418.31    205.84 o 
  -4 -10   1     1665.94     1829.79    136.22 o 
  -3 -10   1      135.63      171.37     61.50 o 
  -2 -10   1    25812.39    26019.03    705.08 o 
  -1 -10   1     4764.03     4730.19    437.29 o 
   0 -10   1     4095.50     4091.12    259.46 o 
   1 -10   1     1921.66     1699.43    177.01 o 
   2 -10   1     2809.42     2774.66    225.84 o 
   3 -10   1      482.71      357.55    146.96 o 
   4 -10   1     4032.91     3724.63    451.25 o 
   5 -10   1     2777.65     2564.87    246.75 o 
   6 -10   1     6229.77     6363.06    382.71 o 
   7 -10   1     1237.04     1203.04    226.41 o 
   8 -10   1     5772.49     5694.17    391.39 o 
 -12  -9   1     2920.12     3098.86    251.26 o 
 -11  -9   1    16134.36    15657.58    511.49 o 
 -10  -9   1       29.29      -94.96    111.84 o 
  -9  -9   1    25213.11    24552.44    693.77 o 
  -8  -9   1     4347.33     4289.51    206.64 o 
  -7  -9   1     1269.33     1482.14    299.44 o 
  -6  -9   1      882.19      787.75     89.87 o 
  -5  -9   1    11928.01    11787.47    312.08 o 
  -4  -9   1    10580.73    10580.41    278.76 o 
  -3  -9   1    11074.32    11280.84    288.25 o 
  -2  -9   1     4859.63     5058.83    175.12 o 
  -1  -9   1     3243.70     3373.88    115.28 o 
   0  -9   1     7719.78     8068.38    445.36 o 
   1  -9   1    17205.22    18411.04    515.29 o 
   2  -9   1     2909.22     3252.51    256.46 o 
   3  -9   1    12580.91    12396.68    524.47 o 
   4  -9   1     4048.44     3811.14    262.62 o 
   5  -9   1      629.19      486.01    307.86 o 
   6  -9   1     2003.19     2310.23    233.01 o 
   7  -9   1    14581.43    14641.89    645.53 o 
   8  -9   1        9.97       19.74    176.35 o 
   9  -9   1     1789.57     1641.82    254.06 o 
 -13  -8   1      311.79      296.91    170.22 o 
 -12  -8   1     2120.25     1914.03    197.19 o 
 -11  -8   1     2308.29     2300.80    238.97 o 
 -10  -8   1       16.48      -48.37    114.19 o 
  -9  -8   1       57.47       53.80    109.91 o 
  -8  -8   1    45467.57    44305.06   1142.54 o 
  -7  -8   1     3597.14     3320.64    178.03 o 
  -6  -8   1    50035.95    48364.28   1077.54 o 
  -5  -8   1       28.31      137.90     64.92 o 
  -4  -8   1     3705.79     3945.57    171.78 o 
  -3  -8   1      103.64      129.90     51.66 o 
  -2  -8   1     5897.14     6011.33    169.41 o 
  -1  -8   1     4680.07     4868.05    158.11 o 
   0  -8   1     6989.71     7652.63    196.48 o 
   1  -8   1      460.45      555.73     46.65 o 
   2  -8   1      824.35      915.62     59.15 o 
   3  -8   1      598.54      749.82    106.45 o 
   4  -8   1    33569.64    33783.70   1054.17 o 
   5  -8   1       11.18      129.47    171.83 o 
   6  -8   1     9886.33     9761.31    466.20 o 
   7  -8   1        0.39      100.00    159.02 o 
   8  -8   1       17.52      117.56    174.28 o 
   9  -8   1     1007.77     1191.49    495.70 o 
 -13  -7   1      776.25      596.16    288.28 o 
 -12  -7   1     6039.50     5874.84    290.85 o 
 -11  -7   1     1508.88     1430.27    165.97 o 
 -10  -7   1     3444.28     3309.15    205.96 o 
  -9  -7   1    41701.71    41328.77   1083.58 o 
  -8  -7   1      257.46      327.68    104.12 o 
  -7  -7   1     1179.15      960.94    111.47 o 
  -6  -7   1     1422.08     1402.41     92.76 o 
  -5  -7   1     6474.30     6629.26    198.78 o 
  -4  -7   1        5.99       49.14     52.23 o 
  -3  -7   1    57111.67    56592.53   1225.84 o 
  -2  -7   1      970.67     1118.50     62.23 o 
  -1  -7   1    19770.24    20659.55    466.84 o 
   0  -7   1     3491.88     3535.45    106.27 o 
   1  -7   1    14515.43    14795.23    343.19 o 
   2  -7   1     2062.69     2427.80    189.30 o 
   3  -7   1    13794.47    13107.54    320.81 o 
   4  -7   1    13047.68    13644.75    345.17 o 
   5  -7   1       49.87      110.28     67.70 o 
   6  -7   1      415.95      511.80     86.39 o 
   7  -7   1    10278.55    10463.92    382.29 o 
   8  -7   1     1475.55     1563.37    241.21 o 
   9  -7   1    14494.71    15043.35    653.45 o 
  10  -7   1      940.85     1055.41    219.33 o 
 -13  -6   1      813.14      728.78    178.31 o 
 -12  -6   1    10538.44     9483.81    386.61 o 
 -11  -6   1      415.66      434.38    139.75 o 
 -10  -6   1    12111.05    11626.06    399.94 o 
  -9  -6   1     3117.09     2880.55    178.78 o 
  -8  -6   1    36884.53    34670.50    913.93 o 
  -7  -6   1     2345.37     2261.08    111.69 o 
  -6  -6   1    25866.65    24621.93    572.36 o 
  -5  -6   1      533.46      522.47     64.68 o 
  -4  -6   1    66784.02    63105.09   1562.95 o 
  -3  -6   1     3872.78     3887.72    157.37 o 
  -2  -6   1    14038.67    14465.31    336.03 o 
  -1  -6   1     1083.71     1067.89     66.47 o 
   0  -6   1    24279.22    25162.82    555.43 o 
   1  -6   1       62.64      131.37     36.28 o 
   2  -6   1     2232.60     2596.17     98.72 o 
   3  -6   1      113.21      151.16     50.03 o 
   4  -6   1     8792.16     9172.80    248.26 o 
   5  -6   1     7502.30     7586.06    225.95 o 
   6  -6   1    27510.84    27970.18    657.18 o 
   7  -6   1     1368.39     1365.73    113.32 o 
   8  -6   1     2917.09     3141.97    164.46 o 
   9  -6   1      320.08      436.17    104.86 o 
  10  -6   1     4799.38     4823.25    251.83 o 
  11  -6   1       11.92      164.46    242.93 o 
 -13  -5   1     6525.87     6297.80    319.82 o 
 -12  -5   1     1997.81     2059.62    198.03 o 
 -11  -5   1       19.09       17.61    125.72 o 
 -10  -5   1     1277.74     1300.34    152.05 o 
  -9  -5   1    17976.49    16964.42    509.14 o 
  -8  -5   1      679.52      694.24    112.40 o 
  -7  -5   1     8557.91     8410.10    286.71 o 
  -6  -5   1     4974.45     4787.09    195.07 o 
  -5  -5   1      811.54      870.08     67.31 o 
  -4  -5   1     3343.88     3080.24    113.28 o 
  -3  -5   1   117986.39   112336.79   2387.84 o 
  -2  -5   1     2005.34     2150.65     79.00 o 
  -1  -5   1    55144.55    55728.23   1191.31 o 
   0  -5   1     1233.88     1461.88     56.25 o 
   1  -5   1     3889.90     4095.48    111.45 o 
   2  -5   1       19.87      130.42     55.85 o 
   3  -5   1     1194.13     1577.11    221.25 o 
   4  -5   1     1064.07     1298.07     81.12 o 
   5  -5   1    12904.39    12973.50    394.21 o 
   6  -5   1     1686.19     1718.08    114.86 o 
   7  -5   1    22734.11    22691.01    567.69 o 
   8  -5   1      485.89      529.47    105.85 o 
   9  -5   1    13428.11    14058.39    451.85 o 
  10  -5   1      862.74      731.32    304.00 o 
  11  -5   1    15269.74    16414.50    536.66 o 
 -13  -4   1      547.33      543.64    197.89 o 
 -12  -4   1     8777.88     8475.14    432.94 o 
 -11  -4   1     8361.18     8263.05    338.46 o 
 -10  -4   1    21643.48    21140.09    799.11 o 
  -9  -4   1     3486.21     3197.91    189.23 o 
  -8  -4   1      115.23      192.81     99.16 o 
  -7  -4   1     2536.32     2261.78    219.81 o 
  -6  -4   1    24456.59    22684.81    606.71 o 
  -5  -4   1    17558.12    16626.90    394.71 o 
  -4  -4   1    43537.91    41368.01    903.75 o 
  -3  -4   1      871.80      734.44     48.73 o 
  -2  -4   1    11526.08    11838.43    273.96 o 
  -1  -4   1    22408.13    23399.86    510.52 o 
   0  -4   1    31504.78    33004.73    627.86 o 
   1  -4   1     2387.18     2636.75     75.97 o 
   2  -4   1    88244.15    85329.45   1939.80 o 
   3  -4   1      939.44     1214.01     67.69 o 
   4  -4   1      584.22      795.39     74.28 o 
   5  -4   1      367.56      313.36     94.78 o 
   6  -4   1    17567.36    18334.68    454.16 o 
   7  -4   1      126.13      215.61     87.79 o 
   8  -4   1      712.03      816.25    108.24 o 
   9  -4   1      800.26      789.03    114.68 o 
  10  -4   1     1995.44     2111.85    172.03 o 
  11  -4   1     2926.47     2951.33    180.45 o 
  12  -4   1    16694.98    18156.39    568.73 o 
 -13  -3   1     5360.67     5178.32    288.92 o 
 -12  -3   1       17.57       25.61    134.16 o 
 -11  -3   1     2042.55     1772.17    181.89 o 
 -10  -3   1     1702.88     1826.57    166.19 o 
  -9  -3   1    10277.63     9962.69    625.82 o 
  -8  -3   1      193.03      225.49    138.65 o 
  -7  -3   1    47661.47    45199.06   1153.06 o 
  -6  -3   1     4234.16     3952.99    170.35 o 
  -5  -3   1     4526.89     4693.03    193.50 o 
  -4  -3   1     5736.29     5683.03    153.92 o 
  -3  -3   1    15595.15    15228.85    347.46 o 
  -2  -3   1     1166.86     1300.48    121.04 o 
  -1  -3   1    53705.61    51936.22   1106.64 o 
   0  -3   1    52375.73    54181.48   1054.74 o 
   1  -3   1    13904.70    14001.55    311.08 o 
   2  -3   1     6372.74     6745.93    168.88 o 
   3  -3   1    40389.71    40619.20    886.98 o 
   4  -3   1     5883.99     5897.88    176.51 o 
   5  -3   1    26379.92    27076.51    622.61 o 
   6  -3   1     1539.64     1720.88    133.48 o 
   7  -3   1     2637.90     2618.48    134.45 o 
   8  -3   1      270.49      409.85     95.89 o 
   9  -3   1     3624.78     3690.66    175.90 o 
  10  -3   1      938.41     1167.97    149.56 o 
  11  -3   1    16722.40    18333.34    590.16 o 
  12  -3   1     2118.47     2030.78    190.86 o 
 -13  -2   1     1100.01     1182.17    181.87 o 
 -12  -2   1       19.77       57.44    136.84 o 
 -11  -2   1      434.23      283.79    136.50 o 
 -10  -2   1    33088.79    33386.18    911.85 o 
  -9  -2   1     5204.85     5206.23    240.47 o 
  -8  -2   1      531.41      685.43     93.76 o 
  -7  -2   1     2417.01     2419.43    119.07 o 
  -6  -2   1     3697.33     3439.26    130.85 o 
  -5  -2   1    20030.36    19595.01    456.50 o 
  -4  -2   1   113172.53   105695.17   2543.03 o 
  -3  -2   1     1491.44     1499.13     97.54 o 
  -2  -2   1    30591.78    30503.53    598.49 o 
  -1  -2   1     2275.06     2912.50     82.72 o 
   0  -2   1    10298.61    11046.51    322.55 o 
   1  -2   1      121.83      185.96     17.90 o 
   2  -2   1   184125.36   170771.81   4132.75 o 
   3  -2   1     3248.90     3028.70    191.70 o 
   4  -2   1     2590.04     3030.54    116.00 o 
   5  -2   1    32121.32    31734.29    719.43 o 
   6  -2   1     2304.16     2449.94    119.33 o 
   7  -2   1     1063.48     1052.28     97.86 o 
   8  -2   1    30880.31    31308.04    859.69 o 
   9  -2   1       45.14      112.16     91.47 o 
  10  -2   1      288.26      303.76    133.70 o 
  11  -2   1     1475.50     1452.30    198.64 o 
  12  -2   1     9716.77    10537.60    397.02 o 
  13  -2   1       47.58       64.78    144.34 o 
 -13  -1   1    17772.14    18012.50    767.73 o 
 -12  -1   1      238.49      338.37    149.09 o 
 -11  -1   1    24479.54    24476.53    711.24 o 
 -10  -1   1      326.38      218.45    125.66 o 
  -9  -1   1       35.17       98.12    111.29 o 
  -8  -1   1        8.96      -28.32     77.02 o 
  -7  -1   1     1836.56     1927.11    111.31 o 
  -6  -1   1     1652.30     1789.81    104.69 o 
  -5  -1   1    37638.10    36142.76    810.96 o 
  -4  -1   1      912.29     1074.48     69.48 o 
  -3  -1   1    20944.19    20246.54    412.34 o 
  -2  -1   1     2754.32     2691.18     93.80 o 
  -1  -1   1    70465.83    65094.54   1383.98 o 
   0  -1   1     6041.66     6583.54    128.13 o 
   1  -1   1    43960.59    45842.57    972.33 o 
   2  -1   1     8234.49     8764.89    209.67 o 
   3  -1   1     1047.25     1053.00     59.90 o 
   4  -1   1    18040.68    17405.61    634.60 o 
   5  -1   1    43184.43    42023.68   1132.07 o 
   6  -1   1    13272.59    13894.51    355.41 o 
   7  -1   1    19900.63    20926.90    511.86 o 
   8  -1   1       49.01      266.99     86.91 o 
   9  -1   1      377.69      494.62    120.55 o 
  10  -1   1     1941.78     2209.10    153.69 o 
  11  -1   1     9026.17     9620.08    531.92 o 
  12  -1   1      303.70      416.97    146.04 o 
  13  -1   1      780.24      812.03    170.15 o 
 -13   0   1      127.54      104.30    163.61 o 
 -12   0   1      247.96       82.41    136.41 o 
 -11   0   1      299.59      165.78    131.01 o 
 -10   0   1    21020.96    21759.41    741.65 o 
  -9   0   1     2656.51     2701.07    304.92 o 
  -8   0   1    14991.89    15980.97    510.15 o 
  -7   0   1      944.95      935.06     95.13 o 
  -6   0   1    19602.89    19368.24    612.23 o 
  -5   0   1     3401.82     3038.25    213.41 o 
  -4   0   1    84841.09    78488.95   1694.07 o 
  -3   0   1    11868.68    11617.06    279.56 o 
  -2   0   1     4176.32     3889.08    174.35 o 
  -1   0   1     2610.32     2734.78     75.82 o 
   0   0   1       46.97      278.29     19.08 o 
   1   0   1     3980.61     4152.29     86.53 o 
   2   0   1    73954.01    69185.31   1779.82 o 
   3   0   1     2325.26     2362.95     93.87 o 
   4   0   1    63547.57    62314.88   1348.39 o 
   5   0   1    58012.08    57827.90   1265.28 o 
   6   0   1      199.91      313.03    138.25 o 
   7   0   1     2425.89     2603.75    127.64 o 
   8   0   1    14733.63    14422.01    431.44 o 
   9   0   1     9161.82     9847.18    346.95 o 
  10   0   1    12735.64    13263.67    654.04 o 
  11   0   1     3627.05     3698.02    218.84 o 
  12   0   1        4.57      -51.80    123.93 o 
  13   0   1      983.65      826.00    163.34 o 
 -13   1   1    10051.09    10517.08    410.70 o 
 -12   1   1       14.84      172.92    143.02 o 
 -11   1   1    16608.22    17761.48    587.74 o 
 -10   1   1     2461.21     2197.40    203.81 o 
  -9   1   1    15363.14    16585.52    442.91 o 
  -8   1   1      815.80      984.59    107.25 o 
  -7   1   1     7549.58     7806.55    245.50 o 
  -6   1   1      280.79      402.70    127.74 o 
  -5   1   1    23663.96    21894.40    608.30 o 
  -4   1   1      270.53      477.22     56.02 o 
  -3   1   1     4888.62     4892.00    322.82 o 
  -2   1   1     1469.00     1857.69     74.86 o 
  -1   1   1    29735.54    28922.20    620.90 o 
   0   1   1     7344.73     7931.37    166.53 o 
   1   1   1    96570.80    95334.79   2027.91 o 
   2   1   1     2165.64     2175.33     66.45 o 
   3   1   1     3363.46     3444.06    107.54 o 
   4   1   1     1061.73     1130.91     77.26 o 
   5   1   1    29150.12    28365.21    641.09 o 
   6   1   1      357.88      230.04     74.16 o 
   7   1   1     8866.76     8831.66    455.90 o 
   8   1   1     8310.86     8894.52    271.54 o 
   9   1   1     4729.48     4913.57    451.42 o 
  10   1   1    16886.19    18039.99    674.71 o 
  11   1   1     8951.68     9032.42    351.28 o 
  12   1   1      527.29      308.75    159.41 o 
  13   1   1     7300.42     7820.65    342.90 o 
 -13   2   1      295.70      164.78    158.57 o 
 -12   2   1     3040.05     3176.40    237.80 o 
 -11   2   1     3716.89     4132.97    273.70 o 
 -10   2   1     8644.08     9359.66    711.16 o 
  -9   2   1       82.54      126.45    110.17 o 
  -8   2   1    61830.55    61748.21   1377.00 o 
  -7   2   1     1407.51     1547.82    131.67 o 
  -6   2   1    34785.11    33713.83   1038.17 o 
  -5   2   1     1329.36     1466.08     96.51 o 
  -4   2   1       97.73      180.58     54.02 o 
  -3   2   1    11049.90    10051.69    250.01 o 
  -2   2   1     2337.90     2288.62    109.25 o 
  -1   2   1     4245.85     4682.66    102.55 o 
   0   2   1    12666.89    13374.85    345.29 o 
   1   2   1     2623.23     2956.49     77.55 o 
   2   2   1   167224.59   159502.13   3948.72 o 
   3   2   1    10078.09    10438.07    248.06 o 
   4   2   1    81654.94    80154.00   1712.33 o 
   5   2   1      282.75      318.42     55.91 o 
   6   2   1    52409.71    50508.77   1107.66 o 
   7   2   1     3034.77     2873.85    134.93 o 
   8   2   1     2783.94     2416.76    134.41 o 
   9   2   1     2495.03     2586.97    166.27 o 
  10   2   1    17108.00    17317.69    528.41 o 
  11   2   1    10756.58    10682.41    386.54 o 
  12   2   1       88.23      -36.31    120.10 o 
  13   2   1     3305.54     3047.65    223.68 o 
 -12   3   1      368.20      160.13    186.59 o 
 -11   3   1    11706.91    12423.46    434.31 o 
 -10   3   1    10834.63    12268.94    368.37 o 
  -9   3   1     8531.49     8981.09    292.47 o 
  -8   3   1      419.99      691.94    107.18 o 
  -7   3   1      750.19      857.30    100.53 o 
  -6   3   1    26063.61    25238.34    609.88 o 
  -5   3   1    33189.54    33130.26    753.66 o 
  -4   3   1      258.00      289.48     72.73 o 
  -3   3   1    35025.47    33488.80    742.10 o 
  -2   3   1      561.54      673.32     81.13 o 
  -1   3   1      762.49      887.81     34.79 o 
   0   3   1     2173.65     2742.50    244.80 o 
   1   3   1    56706.70    56915.09   1208.23 o 
   2   3   1      252.58      332.22     33.63 o 
   3   3   1     1881.56     2182.47     79.36 o 
   4   3   1    17657.90    17722.63    408.49 o 
   5   3   1     3474.35     3426.06    124.51 o 
   6   3   1      702.22      634.69     74.10 o 
   7   3   1    86513.79    82785.48   1793.30 o 
   8   3   1     4985.06     5181.72    222.08 o 
   9   3   1    21775.03    21344.23    536.36 o 
  10   3   1    10600.53     9946.47    356.87 o 
  11   3   1       17.61       98.52    121.97 o 
  12   3   1     3191.57     3324.12    286.96 o 
  13   3   1      403.11      414.34    146.14 o 
  14   3   1        8.47      114.72    150.84 o 
 -12   4   1     9214.91     9865.38    446.61 o 
 -11   4   1      133.78      122.99    125.24 o 
 -10   4   1      310.72      215.58    107.65 o 
  -9   4   1     2012.64     2083.77    153.21 o 
  -8   4   1     5424.02     5873.80    221.11 o 
  -7   4   1        1.14       38.14     80.86 o 
  -6   4   1    52574.70    51584.74   1145.39 o 
  -5   4   1    23274.34    22496.08    532.16 o 
  -4   4   1       24.47       34.74     53.92 o 
  -3   4   1    10166.79     9873.80    249.73 o 
  -2   4   1    26351.53    25867.52    572.39 o 
  -1   4   1    12641.73    12933.17    256.48 o 
   0   4   1    46114.36    46643.38   1178.59 o 
   1   4   1     7370.34     7673.62    180.12 o 
   2   4   1     3892.38     4062.83    111.23 o 
   3   4   1    13678.83    13984.02    322.35 o 
   4   4   1    37458.94    38231.12    837.43 o 
   5   4   1    20782.09    20393.03    473.25 o 
   6   4   1    52569.26    50822.46   1298.16 o 
   7   4   1     1919.57     1853.47    104.44 o 
   8   4   1     1882.28     1892.09    140.80 o 
   9   4   1    22155.76    21639.61    616.09 o 
  10   4   1    12744.13    12638.77    422.68 o 
  11   4   1      205.38      318.39    129.37 o 
  12   4   1     7711.06     7801.34    337.29 o 
  13   4   1     4006.42     4212.76    420.82 o 
  14   4   1     1265.76      869.52    184.94 o 
 -11   5   1     5074.34     5550.02    329.96 o 
 -10   5   1      317.02      331.13    114.75 o 
  -9   5   1    15102.98    16034.02    516.01 o 
  -8   5   1      993.59     1209.33    123.17 o 
  -7   5   1     9358.76    10028.71    493.29 o 
  -6   5   1     7295.54     7573.88    263.64 o 
  -5   5   1    20003.63    19154.46    464.52 o 
  -4   5   1     1500.12     1502.55     89.22 o 
  -3   5   1    13780.52    13177.12    320.66 o 
  -2   5   1      262.11      328.43     48.37 o 
  -1   5   1     8591.60     8931.96    214.06 o 
   0   5   1    35452.27    37027.71    797.01 o 
   1   5   1    13639.55    13982.60    315.01 o 
   2   5   1     3078.70     3189.51     95.33 o 
   3   5   1    18480.17    18192.85    413.53 o 
   4   5   1     8849.99     9538.38    240.07 o 
   5   5   1      158.54      365.48     97.40 o 
   6   5   1       39.17      114.76     56.97 o 
   7   5   1    22495.63    22690.64    539.27 o 
   8   5   1      315.60      456.90     82.31 o 
   9   5   1    14811.59    14885.34    456.96 o 
  10   5   1    18825.49    18427.95    607.60 o 
  11   5   1     6541.51     6451.72    287.83 o 
  12   5   1     6661.57     7011.89    311.53 o 
  13   5   1     1259.12     1227.54    185.97 o 
 -11   6   1      655.46      439.48    166.82 o 
 -10   6   1     4316.60     4299.35    273.29 o 
  -9   6   1      152.13      241.94    127.55 o 
  -8   6   1     6142.74     6268.26    281.02 o 
  -7   6   1       35.26       73.32     85.93 o 
  -6   6   1    38336.82    36883.41   1201.18 o 
  -5   6   1       51.10      184.07     70.60 o 
  -4   6   1     4548.79     4450.26    205.34 o 
  -3   6   1    10621.92    10053.58    257.97 o 
  -2   6   1       38.42      225.54     41.88 o 
  -1   6   1     9190.56    10184.19    720.80 o 
   0   6   1    57278.55    59832.43   1279.82 o 
   1   6   1      428.43      502.33     35.87 o 
   2   6   1     2965.80     2951.14     95.79 o 
   3   6   1      504.09      553.59     51.67 o 
   4   6   1    14490.33    15062.42    357.57 o 
   5   6   1       27.34       28.30     61.27 o 
   6   6   1    20009.05    20285.61    481.19 o 
   7   6   1      340.31      391.74     74.05 o 
   8   6   1     1464.95     1679.42    105.87 o 
   9   6   1    21904.18    21675.95    616.21 o 
  10   6   1    12831.13    12068.00    438.57 o 
  11   6   1       20.27       58.49    119.53 o 
  12   6   1    17186.49    16864.82    546.24 o 
  13   6   1      223.98       99.01    145.56 o 
 -10   7   1        5.74       40.39    240.27 o 
  -9   7   1    13466.79    13404.87    566.19 o 
  -8   7   1      849.45      925.93    143.96 o 
  -7   7   1     2213.03     2209.20    172.09 o 
  -6   7   1     1542.56     1570.42    144.31 o 
  -5   7   1      345.56      637.64    104.06 o 
  -4   7   1       20.57      175.28     63.07 o 
  -3   7   1    14197.10    13662.29    336.67 o 
  -2   7   1     4634.69     4639.79    169.16 o 
  -1   7   1    20820.30    21343.13    579.91 o 
   0   7   1    43623.60    45405.79    982.63 o 
   1   7   1    20050.04    20655.71    462.98 o 
   2   7   1     7253.46     7404.47    188.81 o 
   3   7   1     8303.45     8566.30    220.23 o 
   4   7   1     4114.07     4251.87    140.44 o 
   5   7   1    20390.13    21262.17    497.34 o 
   6   7   1     7484.54     7379.01    260.53 o 
   7   7   1     2120.69     2303.08    117.16 o 
   8   7   1      277.50      323.09     77.11 o 
   9   7   1    14133.09    13708.54    429.49 o 
  10   7   1    14301.39    14027.08    468.40 o 
  11   7   1     4605.52     4381.74    245.79 o 
  12   7   1     9027.88     8809.00    359.63 o 
  13   7   1     1585.69     1380.79    188.55 o 
  -9   8   1      114.38     -136.61    184.26 o 
  -8   8   1     1663.74     1432.36    232.21 o 
  -7   8   1     5940.98     6377.49    279.50 o 
  -6   8   1     9617.42     9210.78    389.21 o 
  -5   8   1        0.11       55.28     94.85 o 
  -4   8   1    34659.41    32858.02    898.23 o 
  -3   8   1      675.73      687.99     90.55 o 
  -2   8   1     3344.85     3413.10    153.97 o 
  -1   8   1      699.50      925.97    220.48 o 
   0   8   1    21916.62    21798.19    595.50 o 
   1   8   1       23.91       18.97     42.77 o 
   2   8   1     4305.25     4364.21    178.01 o 
   3   8   1    15076.93    14708.43    350.45 o 
   4   8   1     1337.61     1548.32    103.95 o 
   5   8   1    16798.40    16320.41    397.84 o 
   6   8   1    51770.41    50758.02   1124.65 o 
   7   8   1     2560.93     2601.91    226.75 o 
   8   8   1    10493.51    10474.99    342.57 o 
   9   8   1     2927.08     3186.19    195.17 o 
  10   8   1       64.56      179.38    173.35 o 
  11   8   1      263.88      222.29    128.02 o 
  12   8   1     2943.42     3444.69    285.76 o 
  13   8   1       16.60       20.37    154.01 o 
  -9   9   1       99.86       71.74    203.43 o 
  -8   9   1     2229.72     2337.28    270.66 o 
  -7   9   1     4200.82     4526.78    487.48 o 
  -6   9   1     7953.37     7643.68    421.71 o 
  -5   9   1      947.91      842.33    183.83 o 
  -4   9   1      217.41      214.01    140.90 o 
  -3   9   1    14889.55    14252.29    435.71 o 
  -2   9   1     3392.43     3344.88    159.06 o 
  -1   9   1    29592.37    28796.03    808.43 o 
   0   9   1     4014.14     3854.55    161.56 o 
   1   9   1     1734.50     1771.63    105.99 o 
   2   9   1     8976.99     9425.46    240.58 o 
   3   9   1      260.05      376.32     53.77 o 
   4   9   1     1189.09     1278.87    111.62 o 
   5   9   1    27614.09    27113.33    625.62 o 
   6   9   1     5244.78     5330.43    184.71 o 
   7   9   1     4302.73     4362.55    189.61 o 
   8   9   1    12460.17    12219.63    386.54 o 
   9   9   1     2452.40     2050.56    156.66 o 
  10   9   1       40.58      128.60    116.18 o 
  11   9   1     9366.01     9344.03    375.27 o 
  12   9   1     4114.92     3693.11    238.01 o 
  -8  10   1     4150.38     4479.98    352.30 o 
  -7  10   1      638.84      780.54    223.38 o 
  -6  10   1     1316.78     1218.57    225.97 o 
  -5  10   1       90.74       51.13    162.25 o 
  -4  10   1     3462.66     3830.69    287.10 o 
  -3  10   1      130.78      227.39    149.25 o 
  -2  10   1      802.79     1062.64    172.95 o 
  -1  10   1     9646.89     9661.77    443.53 o 
   0  10   1     6511.23     6764.50    300.05 o 
   1  10   1     1674.25     1780.74    163.36 o 
   2  10   1    33028.49    33313.63   1087.94 o 
   3  10   1     8809.49     9167.70    307.39 o 
   4  10   1     7509.70     7526.90    241.93 o 
   5  10   1     6115.73     6148.91    198.04 o 
   6  10   1      839.33      868.75     91.79 o 
   7  10   1     7832.23     7769.34    247.09 o 
   8  10   1     3132.17     2941.64    222.28 o 
   9  10   1     5946.75     6312.22    438.21 o 
  10  10   1     1759.33     1879.82    207.61 o 
  11  10   1     3872.46     4324.39    248.11 o 
  12  10   1     2538.61     2233.92    206.09 o 
  -7  11   1     5197.50     4937.70    589.67 o 
  -6  11   1     1354.99     1383.49    370.39 o 
  -5  11   1      478.89      300.64    195.85 o 
  -4  11   1       21.82     -127.50    150.72 o 
  -3  11   1     1150.74     1381.09    309.57 o 
  -2  11   1     2294.36     2437.20    227.86 o 
  -1  11   1    17313.22    16807.00    671.03 o 
   0  11   1     7061.48     7357.48    377.20 o 
   1  11   1     2826.93     2847.76    228.86 o 
   2  11   1     5346.78     5470.53    649.46 o 
   3  11   1     2437.87     2636.12    151.14 o 
   4  11   1     9218.81     9606.88    329.98 o 
   5  11   1    10516.44    11385.06    376.71 o 
   6  11   1      883.92     1015.13    116.02 o 
   7  11   1     1892.26     2003.31    126.52 o 
   8  11   1    18923.29    19170.20    553.79 o 
   9  11   1       10.63       91.21    110.56 o 
  10  11   1     1934.59     2023.72    177.42 o 
  11  11   1     7605.69     7986.56    341.86 o 
  -5  12   1     2720.25     2689.97    292.27 o 
  -4  12   1     2962.91     2510.70    544.53 o 
  -3  12   1      436.57      338.83    182.86 o 
  -2  12   1     4823.55     4318.70    559.86 o 
  -1  12   1     2934.67     2420.86    238.14 o 
   0  12   1     1589.85     1760.05    262.63 o 
   1  12   1       64.21      -53.47    131.25 o 
   2  12   1     8630.93     7818.68    391.75 o 
   3  12   1      612.58      662.95    155.71 o 
   4  12   1    16271.83    16709.56    670.21 o 
   5  12   1    13602.55    13938.87    585.68 o 
   6  12   1     1262.69     1334.69    144.03 o 
   7  12   1     3590.96     3758.73    249.48 o 
   8  12   1     1824.33     2074.28    447.65 o 
   9  12   1       21.90      170.32    117.03 o 
  10  12   1     3673.55     4022.50    231.60 o 
  -4  13   1       13.77      263.05    210.27 o 
  -3  13   1       10.76     -202.91    174.84 o 
  -2  13   1     1472.16     1611.04    237.59 o 
  -1  13   1     5144.37     4812.50    327.49 o 
   0  13   1      204.29      147.63    158.63 o 
   1  13   1      141.61      309.93    155.01 o 
   2  13   1     3912.68     4066.06    644.66 o 
   3  13   1     1149.48     1140.28    187.72 o 
   4  13   1    12630.70    12898.28    566.68 o 
   5  13   1    19740.43    19284.98   1441.80 o 
   6  13   1       86.68      167.53    160.19 o 
   7  13   1     5165.19     4755.92    418.18 o 
   8  13   1     4975.05     4327.63    422.64 o 
   9  13   1     3799.15     3596.96    400.71 o 
  -2  14   1     2539.18     2400.83    285.89 o 
  -1  14   1      298.06      226.31    335.78 o 
   0  14   1      959.81     1106.18    227.39 o 
   1  14   1      416.37      388.01    181.36 o 
   2  14   1      813.73      885.00    202.61 o 
   3  14   1      618.47      668.97    191.25 o 
   4  14   1    10167.56    10714.45    525.04 o 
   5  14   1     6207.01     6665.20    395.73 o 
   6  14   1      153.27      172.45    176.29 o 
   7  14   1    11829.78    11465.18    731.01 o 
   8  14   1       31.20      149.56    252.18 o 
   1  15   1     6108.08     5086.66    371.56 o 
   2  15   1       69.58      119.17    189.99 o 
   3  15   1     2573.54     2225.75    275.78 o 
   4  15   1     1992.15     1851.51    251.41 o 
   5  15   1     1330.70     1587.77    248.33 o 
  -3 -15   2     2206.93     2602.17    290.44 o 
  -2 -15   2     1892.67     1857.30    320.88 o 
  -7 -14   2      751.18      833.80    294.15 o 
  -6 -14   2     3069.59     3432.67    411.67 o 
  -5 -14   2      823.21     1023.10    284.90 o 
  -4 -14   2      581.01     1146.72    345.12 o 
  -3 -14   2       14.75     -171.02    186.31 o 
  -2 -14   2    11709.01    11339.71    821.21 o 
  -1 -14   2      252.04      280.15    186.97 o 
   0 -14   2    14223.63    14594.11    967.08 o 
   1 -14   2        3.23      211.15    199.48 o 
   2 -14   2      518.90      817.50    231.64 o 
  -9 -13   2    15335.48    15240.02    607.33 o 
  -8 -13   2      334.47      743.51    267.60 o 
  -7 -13   2     6081.12     6145.29    508.47 o 
  -6 -13   2     3320.27     4039.30    418.18 o 
  -5 -13   2      329.03      735.42    183.43 o 
  -4 -13   2     1429.33     1517.16    210.79 o 
  -3 -13   2     5208.73     5486.11    343.79 o 
  -2 -13   2     1661.39     1927.05    330.90 o 
  -1 -13   2      172.93      165.66    159.79 o 
   0 -13   2     2333.35     2830.31    467.95 o 
   1 -13   2    11048.99    10034.01    625.48 o 
   2 -13   2      560.01      543.53    204.48 o 
   3 -13   2    14247.95    13825.57    815.47 o 
   4 -13   2       26.12      435.14    228.88 o 
 -10 -12   2     1425.94     1559.69    243.53 o 
  -9 -12   2      266.25      366.35    161.98 o 
  -8 -12   2      557.62      635.13    153.05 o 
  -7 -12   2      243.15      427.42    135.60 o 
  -6 -12   2    11267.83    11472.22    446.76 o 
  -5 -12   2     1463.21     1487.32    231.96 o 
  -4 -12   2    10330.76    10601.41    486.51 o 
  -3 -12   2       78.35      133.71    147.81 o 
  -2 -12   2     4616.97     4376.75    289.68 o 
  -1 -12   2     2692.21     2757.91    243.08 o 
   0 -12   2     3765.25     3734.32    568.43 o 
   1 -12   2       17.86      126.06    154.43 o 
   2 -12   2     1152.32     1295.85    260.66 o 
   3 -12   2      631.95      791.31    196.88 o 
   4 -12   2     3369.97     3196.68    283.95 o 
   5 -12   2       19.05     -134.43    175.56 o 
 -11 -11   2      804.15     1197.92    179.48 o 
 -10 -11   2       24.89      -26.86    127.88 o 
  -9 -11   2     4934.69     4749.07    294.69 o 
  -8 -11   2     2360.68     2270.62    167.64 o 
  -7 -11   2    17245.36    17273.90    716.35 o 
  -6 -11   2       43.83       12.60    107.97 o 
  -5 -11   2        4.40      -19.36     85.11 o 
  -4 -11   2      701.91      869.49    103.35 o 
  -3 -11   2    19926.31    19999.84    569.98 o 
  -2 -11   2      481.39      489.28    151.39 o 
  -1 -11   2     2264.04     2112.26    201.51 o 
   0 -11   2     3091.25     3289.70    238.52 o 
   1 -11   2      117.00      174.32    137.41 o 
   2 -11   2      727.90      799.44    171.96 o 
   3 -11   2    26364.44    25922.87    969.70 o 
   4 -11   2     1129.57     1341.92    248.24 o 
   5 -11   2     6792.47     6697.53    397.18 o 
   6 -11   2      139.55      398.15    190.71 o 
   7 -11   2      106.09      381.01    364.22 o 
 -11 -10   2      823.74     1004.58    203.39 o 
 -10 -10   2     9425.26     9583.98    370.00 o 
  -9 -10   2      416.63      352.96    124.46 o 
  -8 -10   2     1219.70     1273.01    139.30 o 
  -7 -10   2      730.44     1003.16    277.71 o 
  -6 -10   2    22807.83    22368.76    543.37 o 
  -5 -10   2       91.53      257.29     74.35 o 
  -4 -10   2    15619.72    15194.79    450.47 o 
  -3 -10   2       22.82       30.83     69.09 o 
  -2 -10   2       37.75      182.29     67.59 o 
  -1 -10   2      909.01     1009.88     89.43 o 
   0 -10   2     5860.74     5457.41    295.81 o 
   1 -10   2      162.44      302.20    130.26 o 
   2 -10   2    14896.99    15200.94    613.92 o 
   3 -10   2       57.62      -15.31    126.02 o 
   4 -10   2     2273.65     2463.44    228.23 o 
   5 -10   2      132.17       53.77    149.77 o 
   6 -10   2     6879.50     8251.36    437.97 o 
   7 -10   2      175.54        8.71    181.33 o 
   8 -10   2     5765.96     5107.11    576.48 o 
 -12  -9   2     1162.54     1148.30    188.79 o 
 -11  -9   2     2929.17     2957.18    248.19 o 
 -10  -9   2      582.33      710.73    179.50 o 
  -9  -9   2     5932.72     5754.37    261.64 o 
  -8  -9   2     6075.11     5989.76    256.35 o 
  -7  -9   2    32861.12    31602.01    837.49 o 
  -6  -9   2     1350.33     1336.89    106.67 o 
  -5  -9   2     4077.94     4049.35    155.07 o 
  -4  -9   2     6545.33     6567.45    200.95 o 
  -3  -9   2     4553.36     4727.05    157.86 o 
  -2  -9   2       91.26      107.05     61.90 o 
  -1  -9   2    53585.84    52979.57   1359.12 o 
   0  -9   2      177.95      288.04     85.94 o 
   1  -9   2    10632.05    11232.46    344.31 o 
   2  -9   2       46.87      102.65     74.49 o 
   3  -9   2    10878.45    11710.08    499.47 o 
   4  -9   2      188.73      249.61    135.74 o 
   5  -9   2     3629.96     3984.57    269.90 o 
   6  -9   2      292.11      210.01    150.87 o 
   7  -9   2     1110.07      978.97    204.22 o 
   8  -9   2     2752.35     2769.50    280.52 o 
   9  -9   2    10116.46     9783.71    754.14 o 
 -12  -8   2     3840.76     3950.06    256.22 o 
 -11  -8   2      134.75      183.10    136.91 o 
 -10  -8   2    12797.57    12066.35    419.18 o 
  -9  -8   2     2003.69     2131.00    168.78 o 
  -8  -8   2     9292.96     9258.76    362.54 o 
  -7  -8   2     2631.33     2521.92    152.76 o 
  -6  -8   2     6361.85     6556.94    208.64 o 
  -5  -8   2        4.27      -46.38     60.48 o 
  -4  -8   2    18847.38    18203.45    433.98 o 
  -3  -8   2    16250.26    15540.34    431.49 o 
  -2  -8   2    16327.68    15932.75    376.76 o 
  -1  -8   2     4794.08     5004.65    144.25 o 
   0  -8   2    13071.36    13219.53    381.33 o 
   1  -8   2    11013.21    11103.39    333.95 o 
   2  -8   2    16446.49    16702.44    474.66 o 
   3  -8   2     1751.07     1933.82    122.98 o 
   4  -8   2     6179.88     6200.77    240.13 o 
   5  -8   2      465.27      875.99    275.22 o 
   6  -8   2      520.44      767.54    375.70 o 
   7  -8   2      798.88      837.43    263.66 o 
   8  -8   2    11316.01    12438.00    562.79 o 
   9  -8   2     2304.49     2456.34    418.01 o 
 -13  -7   2     9069.18     8921.98    390.24 o 
 -12  -7   2       72.05       82.29    150.00 o 
 -11  -7   2      373.65      254.22    135.40 o 
 -10  -7   2      345.81       39.02    116.20 o 
  -9  -7   2      941.23      888.85    134.59 o 
  -8  -7   2      106.29       51.80     98.05 o 
  -7  -7   2    40534.23    39424.27   1017.50 o 
  -6  -7   2     3851.82     3643.59    149.34 o 
  -5  -7   2    47459.56    46250.56   1026.13 o 
  -4  -7   2     2007.12     2009.70     95.40 o 
  -3  -7   2       52.26       86.02     53.09 o 
  -2  -7   2    15483.80    15245.82    413.69 o 
  -1  -7   2    20108.48    20213.80    457.77 o 
   0  -7   2     2403.04     2429.96    111.96 o 
   1  -7   2    19275.65    18959.81   1050.12 o 
   2  -7   2    24905.15    25836.12    692.86 o 
   3  -7   2      822.12      840.07     74.38 o 
   4  -7   2     2452.59     2360.23    144.88 o 
   5  -7   2    15728.70    17582.42   1094.04 o 
   6  -7   2      894.05      768.09    117.30 o 
   7  -7   2    15275.89    15943.63    500.32 o 
   8  -7   2      100.60      200.19    116.96 o 
   9  -7   2     2529.66     2891.09    273.04 o 
  10  -7   2      299.57     -232.31    307.00 o 
 -13  -6   2      740.44      506.99    179.91 o 
 -12  -6   2       18.58       70.56    143.28 o 
 -11  -6   2      220.46      355.84    142.22 o 
 -10  -6   2      110.81        8.53    122.19 o 
  -9  -6   2      426.63      279.84    119.55 o 
  -8  -6   2    23316.78    22568.23    636.68 o 
  -7  -6   2      312.67      383.32     98.52 o 
  -6  -6   2     9733.71     9405.81    256.92 o 
  -5  -6   2      514.85      432.75     84.15 o 
  -4  -6   2    61170.09    57889.99   1260.13 o 
  -3  -6   2     4141.55     4201.93    180.93 o 
  -2  -6   2    50588.51    47856.30   1346.33 o 
  -1  -6   2      392.73      443.94     40.98 o 
   0  -6   2    11193.86    11113.45    318.13 o 
   1  -6   2    17057.89    17116.39    466.43 o 
   2  -6   2    14774.50    15365.85    355.36 o 
   3  -6   2     3019.84     3122.09    110.45 o 
   4  -6   2    11772.78    11835.38    300.16 o 
   5  -6   2     1155.22     1378.67     94.28 o 
   6  -6   2      617.04      761.08    134.78 o 
   7  -6   2     4434.51     4565.13    182.86 o 
   8  -6   2     6195.99     6598.30    286.36 o 
   9  -6   2     1633.48     1712.19    178.14 o 
  10  -6   2     3800.28     3589.19    225.39 o 
  11  -6   2     3414.57     4087.10    476.09 o 
 -13  -5   2     3075.53     2381.07    223.14 o 
 -12  -5   2     2143.34     2178.27    212.05 o 
 -11  -5   2    11250.28    10955.24    402.62 o 
 -10  -5   2       80.73       99.68    118.95 o 
  -9  -5   2     9178.32     8742.78    330.08 o 
  -8  -5   2     5312.31     5054.32    225.76 o 
  -7  -5   2    15846.07    15298.96    451.70 o 
  -6  -5   2       20.83      135.21     75.90 o 
  -5  -5   2    16072.92    15315.67    369.98 o 
  -4  -5   2       52.00       92.52     47.91 o 
  -3  -5   2      283.24      384.41    104.97 o 
  -2  -5   2     4248.34     4729.87    183.16 o 
  -1  -5   2    16149.71    16391.49    369.13 o 
   0  -5   2       98.05      175.55     37.70 o 
   1  -5   2   126030.09   125003.09   3100.73 o 
   2  -5   2    14548.81    14529.91    334.16 o 
   3  -5   2     3158.75     3180.39    109.64 o 
   4  -5   2     2909.42     2866.06    115.64 o 
   5  -5   2      186.03      245.52     77.97 o 
   6  -5   2     8900.11     9760.23    376.69 o 
   7  -5   2    11133.29    11686.95    331.22 o 
   8  -5   2       48.75        7.06     95.61 o 
   9  -5   2       14.94      -68.13     99.52 o 
  10  -5   2      695.21      824.93    123.80 o 
  11  -5   2     5844.63     6800.32    340.58 o 
 -13  -4   2     2243.38     2394.18    296.40 o 
 -12  -4   2    10938.82    10493.98    407.39 o 
 -11  -4   2     3380.85     3077.69    287.46 o 
 -10  -4   2      764.56      878.22    143.67 o 
  -9  -4   2     2116.06     1896.06    160.80 o 
  -8  -4   2    35419.82    34054.26    905.26 o 
  -7  -4   2     2872.97     2588.30    151.82 o 
  -6  -4   2       99.08       48.57     71.96 o 
  -5  -4   2       68.52       29.43     69.13 o 
  -4  -4   2     6789.61     6568.94    177.08 o 
  -3  -4   2     1139.51     1270.00     61.67 o 
  -2  -4   2   179054.09   161573.52   3473.26 o 
  -1  -4   2     5506.34     5467.40    138.82 o 
   0  -4   2    22946.24    23885.45    616.86 o 
   1  -4   2    16072.42    16648.18    441.59 o 
   2  -4   2     7094.07     7098.33    257.36 o 
   3  -4   2     7706.83     8089.77    268.51 o 
   4  -4   2    28814.07    28977.71    652.27 o 
   5  -4   2      234.77      241.50     82.59 o 
   6  -4   2     9698.41    11195.29    393.32 o 
   7  -4   2    26934.16    27649.94    950.74 o 
   8  -4   2     6141.28     6936.34    242.72 o 
   9  -4   2      114.97     -185.99    133.16 o 
  10  -4   2    12032.60    13057.89    538.07 o 
  11  -4   2       21.89       82.33    134.98 o 
  12  -4   2       47.43      210.89    250.98 o 
 -13  -3   2        9.89      -41.03    233.94 o 
 -12  -3   2      319.32      410.38    176.32 o 
 -11  -3   2    10803.86    10469.77    392.73 o 
 -10  -3   2     1865.47     1775.59    179.83 o 
  -9  -3   2    16766.28    16610.65    511.60 o 
  -8  -3   2      275.83      377.41    110.12 o 
  -7  -3   2       61.55      136.77     88.76 o 
  -6  -3   2     2751.71     2482.37    140.87 o 
  -5  -3   2    11344.96    10458.75    313.59 o 
  -4  -3   2     9178.73     9049.92    265.53 o 
  -3  -3   2    54805.66    51907.51   1274.03 o 
  -2  -3   2      630.63      731.25     44.88 o 
  -1  -3   2    35617.00    35328.39    760.13 o 
   0  -3   2     1661.38     1696.89     96.71 o 
   1  -3   2    52528.14    53803.42   1110.97 o 
   2  -3   2     1029.58     1093.36     70.50 o 
   3  -3   2    74280.11    73606.74   1575.36 o 
   4  -3   2     4556.72     4500.77    189.84 o 
   5  -3   2    16965.96    17632.46    424.63 o 
   6  -3   2     8770.01     8043.73    237.28 o 
   7  -3   2    12380.38    12439.03    339.08 o 
   8  -3   2      415.23      467.89    210.99 o 
   9  -3   2      161.59      320.01     97.75 o 
  10  -3   2     1804.29     2248.08    153.82 o 
  11  -3   2      118.59      188.91    115.17 o 
  12  -3   2     4932.98     4340.29    314.45 o 
 -13  -2   2     2334.68     2119.73    210.10 o 
 -12  -2   2     5561.95     5567.58    283.55 o 
 -11  -2   2      138.74      187.12    129.90 o 
 -10  -2   2     2745.64     2694.40    196.42 o 
  -9  -2   2    14809.45    14277.06    539.70 o 
  -8  -2   2    36727.14    36125.57    959.70 o 
  -7  -2   2     8483.22     8613.17    303.87 o 
  -6  -2   2    32065.63    31541.08    825.03 o 
  -5  -2   2      683.22      742.39    134.24 o 
  -4  -2   2     5301.89     5130.82    176.02 o 
  -3  -2   2     9559.64     8994.47    253.59 o 
  -2  -2   2    65448.10    62349.32   1402.37 o 
  -1  -2   2     2338.31     2584.90     76.27 o 
   0  -2   2     6107.02     5870.89    119.46 o 
   1  -2   2   143365.95   141849.73   3002.83 o 
   2  -2   2     2376.04     2721.77     82.00 o 
   3  -2   2    16215.17    16404.02    374.87 o 
   4  -2   2    65080.98    64564.53   1391.90 o 
   5  -2   2     1833.13     1645.95     96.12 o 
   6  -2   2    40768.16    41299.26    928.14 o 
   7  -2   2     6605.97     7170.33    230.02 o 
   8  -2   2       31.34       10.74     85.16 o 
   9  -2   2     4600.34     4753.57    193.86 o 
  10  -2   2      528.21      503.80    113.95 o 
  11  -2   2      400.19      316.21    117.22 o 
  12  -2   2     2713.86     2792.72    247.65 o 
  13  -2   2     3961.60     3989.62    465.55 o 
 -13  -1   2     1517.91     1724.01    201.01 o 
 -12  -1   2       92.89      175.02    182.58 o 
 -11  -1   2      359.24      295.31    138.25 o 
 -10  -1   2       70.96      100.09    125.51 o 
  -9  -1   2    28611.71    29170.11    808.24 o 
  -8  -1   2    10879.32    10939.90    597.12 o 
  -7  -1   2     2429.39     2435.70    175.69 o 
  -6  -1   2     9592.55     9351.34    341.18 o 
  -5  -1   2    24922.76    24065.64    558.50 o 
  -4  -1   2     7737.23     7288.63    291.25 o 
  -3  -1   2    28854.59    27100.47    548.12 o 
  -2  -1   2    14708.97    14893.60    312.40 o 
  -1  -1   2    19955.58    19440.83    423.48 o 
   0  -1   2     6718.27     7067.17    159.22 o 
   1  -1   2    40558.85    43451.07    945.73 o 
   2  -1   2    32126.56    32613.30    705.09 o 
   3  -1   2    56665.38    54304.68   1168.50 o 
   4  -1   2    16005.93    15932.27    374.53 o 
   5  -1   2     3070.86     2689.09    177.00 o 
   6  -1   2    33484.71    33449.68    762.21 o 
   7  -1   2    12348.00    13148.86    350.73 o 
   8  -1   2    12556.68    13019.82    356.24 o 
   9  -1   2     8364.28     8597.68    303.16 o 
  10  -1   2     1491.03     1627.79    134.32 o 
  11  -1   2     4192.40     4469.91    307.09 o 
  12  -1   2      197.29      222.58    166.01 o 
  13  -1   2     4148.99     3715.91    477.29 o 
 -13   0   2     2043.43     2023.00    330.05 o 
 -12   0   2    15906.55    17046.14    555.88 o 
 -11   0   2       14.78      150.22    129.88 o 
 -10   0   2    25228.30    27264.28   1377.10 o 
  -9   0   2     1534.91     1552.91    154.40 o 
  -8   0   2    12380.18    12386.69    483.57 o 
  -7   0   2      177.26      281.47     76.67 o 
  -6   0   2    12301.00    11648.65    310.70 o 
  -5   0   2       36.16       74.35     54.75 o 
  -4   0   2    11458.20    10934.91    275.17 o 
  -3   0   2    15177.50    13799.26    504.22 o 
  -2   0   2    57079.49    53789.27   1432.48 o 
  -1   0   2    10703.54    10633.32    294.81 o 
   0   0   2    89697.88    85821.57   2335.75 o 
   1   0   2     4604.31     5036.04    239.49 o 
   2   0   2    16565.25    16516.31    365.34 o 
   3   0   2       14.65       61.60     34.43 o 
   4   0   2    10609.10    10867.17    269.18 o 
   5   0   2    18325.02    19194.34    482.38 o 
   6   0   2    24533.20    25121.86    957.57 o 
   7   0   2    17510.04    18376.39    640.54 o 
   8   0   2    14626.18    14760.29    562.57 o 
   9   0   2    16464.79    17220.73    604.66 o 
  10   0   2     4494.32     4812.00    434.39 o 
  11   0   2     5052.00     5130.88    246.49 o 
  12   0   2     4930.21     5636.19    727.07 o 
  13   0   2       65.02       36.88    174.78 o 
 -13   1   2     4737.91     4524.30    691.58 o 
 -12   1   2       15.84     -227.03    137.51 o 
 -11   1   2     2362.45     2475.21    222.24 o 
 -10   1   2      327.90      229.53    128.10 o 
  -9   1   2    30071.99    32673.92    889.31 o 
  -8   1   2      813.29      935.03    106.13 o 
  -7   1   2    18526.94    18403.36    461.83 o 
  -6   1   2     3821.83     3851.76    153.72 o 
  -5   1   2    15265.50    14688.46    367.46 o 
  -4   1   2    11151.96    10559.99    271.50 o 
  -3   1   2    65691.27    61551.07   1915.95 o 
  -2   1   2    33157.43    31797.47   1128.78 o 
  -1   1   2    42327.04    40796.98   1328.45 o 
   0   1   2     5618.50     6162.38    141.99 o 
   1   1   2     5473.60     7345.55    198.85 o 
   2   1   2     1586.48     1680.37     57.40 o 
   3   1   2    53342.97    52055.79   1311.21 o 
   4   1   2      177.77      234.67     41.67 o 
   5   1   2    30891.30    31017.43    697.59 o 
   6   1   2    30280.64    30320.59    695.57 o 
   7   1   2     1174.08     1179.59     98.02 o 
   8   1   2      460.75      368.95     90.56 o 
   9   1   2    12682.89    12851.20    465.96 o 
  10   1   2       28.73      108.88     97.98 o 
  11   1   2     4385.33     4600.02    348.68 o 
  12   1   2     7131.93     7714.97    600.46 o 
  13   1   2       33.64       17.04    132.15 o 
 -12   2   2     6757.63     7690.20    421.12 o 
 -11   2   2       54.54      391.66    139.90 o 
 -10   2   2     8267.02     8864.71    348.74 o 
  -9   2   2     1459.14     1498.63    219.70 o 
  -8   2   2      944.29      908.20    107.85 o 
  -7   2   2     6992.08     7234.36    323.95 o 
  -6   2   2    14112.59    13360.77    351.97 o 
  -5   2   2      713.33      688.26    136.59 o 
  -4   2   2   107557.80    96105.23   4105.11 o 
  -3   2   2     5872.62     5498.88    178.11 o 
  -2   2   2     2116.03     2046.86     75.70 o 
  -1   2   2    75173.66    73631.01   1562.13 o 
   0   2   2     1230.08     1338.50    114.34 o 
   1   2   2     5887.74     6040.32    215.15 o 
   2   2   2    52155.21    52584.45   1120.22 o 
   3   2   2     1590.73     1777.59     69.62 o 
   4   2   2      174.02      259.95     41.27 o 
   5   2   2    24979.40    24065.39    548.80 o 
   6   2   2    47992.93    46111.84   1065.94 o 
   7   2   2    13166.75    12854.40    358.32 o 
   8   2   2     6412.43     6362.49    229.96 o 
   9   2   2     3955.54     3837.14    175.59 o 
  10   2   2       43.36       21.51    100.44 o 
  11   2   2    33227.96    33106.57   1326.76 o 
  12   2   2     7109.27     6908.37    463.95 o 
  13   2   2        7.24      107.97    191.23 o 
 -12   3   2     2347.11     2465.28    207.57 o 
 -11   3   2       21.45      -78.83    120.38 o 
 -10   3   2     4948.75     5270.41    252.08 o 
  -9   3   2    12243.16    12907.62    368.62 o 
  -8   3   2      695.49      557.48    119.71 o 
  -7   3   2    33380.50    34449.98    800.15 o 
  -6   3   2     6570.50     6221.39    332.66 o 
  -5   3   2    16673.26    16265.22    544.55 o 
  -4   3   2     4961.58     5072.79    166.29 o 
  -3   3   2    18905.31    17784.89    446.82 o 
  -2   3   2     5846.59     5980.62    156.34 o 
  -1   3   2     3636.57     3539.45     82.57 o 
   0   3   2    23354.83    23032.13    654.03 o 
   1   3   2    16588.26    17269.80    392.45 o 
   2   3   2    33821.65    36443.40    786.34 o 
   3   3   2    47884.38    49401.41   1063.30 o 
   4   3   2     2685.71     2450.35     91.55 o 
   5   3   2    29282.87    29287.51    657.42 o 
   6   3   2     3913.53     4182.14    182.36 o 
   7   3   2      741.79      828.56     87.96 o 
   8   3   2     2688.36     2813.04    141.97 o 
   9   3   2      218.96      302.98    134.07 o 
  10   3   2      598.17      647.09    129.13 o 
  11   3   2    12746.93    12628.61    432.69 o 
  12   3   2    14833.36    14238.45    705.64 o 
  13   3   2       66.48       67.20    197.93 o 
  14   3   2     5787.23     6047.27    445.27 o 
 -12   4   2      124.31      167.59    140.27 o 
 -11   4   2     1857.74     2034.80    241.13 o 
 -10   4   2    13036.93    13125.87    439.59 o 
  -9   4   2      647.20      538.11    112.21 o 
  -8   4   2     1224.73     1221.69    121.29 o 
  -7   4   2     1404.16     1469.79    118.34 o 
  -6   4   2    18829.59    18898.52    620.29 o 
  -5   4   2     4752.39     5252.21    179.35 o 
  -4   4   2    75536.08    71511.55   1554.14 o 
  -3   4   2       83.06      174.56     52.92 o 
  -2   4   2    40159.92    39083.05    850.08 o 
  -1   4   2    54626.54    53104.46   1345.50 o 
   0   4   2      911.34     1063.76    128.34 o 
   1   4   2      667.81      924.62    110.97 o 
   2   4   2    27367.17    27628.44    603.49 o 
   3   4   2       76.85       50.38     45.47 o 
   4   4   2     1181.81     1216.39     67.43 o 
   5   4   2    49059.93    49892.79   1091.92 o 
   6   4   2    16823.52    16677.16    405.14 o 
   7   4   2     9527.88     9642.18    271.17 o 
   8   4   2    24137.88    24598.54    592.42 o 
   9   4   2     1130.67     1094.03    125.01 o 
  10   4   2    13153.87    12605.65    416.45 o 
  11   4   2    10327.25    10455.06    467.53 o 
  12   4   2     6007.01     5474.82    473.88 o 
  13   4   2      130.34      172.17    141.59 o 
 -11   5   2     4050.89     4118.30    300.16 o 
 -10   5   2       37.00       64.36    108.78 o 
  -9   5   2     2417.55     2683.22    163.79 o 
  -8   5   2     3071.46     3637.82    189.16 o 
  -7   5   2     4771.11     5037.81    217.97 o 
  -6   5   2      314.63      341.15     85.12 o 
  -5   5   2     6268.29     6268.99    225.98 o 
  -4   5   2    37502.06    35230.40    907.07 o 
  -3   5   2     2714.63     2408.98    134.91 o 
  -2   5   2    11578.79    11432.12    274.33 o 
  -1   5   2    50384.46    49894.50   1274.18 o 
   0   5   2     3741.45     4208.55    142.98 o 
   1   5   2    36644.73    37142.11    801.16 o 
   2   5   2    11719.27    13363.53    721.27 o 
   3   5   2       66.36      129.08     39.00 o 
   4   5   2    21522.76    21809.23    582.16 o 
   5   5   2      284.77      405.03     59.22 o 
   6   5   2     3406.42     3379.53    134.00 o 
   7   5   2     3664.00     3642.29    287.45 o 
   8   5   2     7586.98     7989.15    247.54 o 
   9   5   2    10945.65    10772.06    328.70 o 
  10   5   2     1806.32     1489.69    148.80 o 
  11   5   2    12496.43    11574.79    406.82 o 
  12   5   2      695.45      818.27    148.79 o 
  13   5   2     4278.17     4256.93    455.47 o 
 -11   6   2     2669.10     2918.16    262.58 o 
 -10   6   2     7969.91     8198.08    348.77 o 
  -9   6   2     3118.58     3474.46    384.49 o 
  -8   6   2     5879.39     6185.26    285.64 o 
  -7   6   2      149.66      138.71     88.02 o 
  -6   6   2      656.81      995.24    225.46 o 
  -5   6   2     2153.31     2086.89    115.67 o 
  -4   6   2    34323.77    32740.26    742.98 o 
  -3   6   2    11724.62    11229.06    349.56 o 
  -2   6   2    23185.48    22263.24    608.01 o 
  -1   6   2    22493.18    22265.89    598.57 o 
   0   6   2     2861.48     2993.29    167.32 o 
   1   6   2    55994.46    57692.09   1235.70 o 
   2   6   2    17970.45    18074.42    409.83 o 
   3   6   2    20259.36    20646.80    468.34 o 
   4   6   2    27323.40    27577.43    620.22 o 
   5   6   2    22222.48    22089.04    512.97 o 
   6   6   2      344.28      166.71     70.67 o 
   7   6   2      772.34      939.91     87.24 o 
   8   6   2    21486.59    21837.60    533.47 o 
   9   6   2      468.42      452.34    105.17 o 
  10   6   2     2670.77     2612.70    245.38 o 
  11   6   2    13079.36    12569.17    430.27 o 
  12   6   2      621.54      708.22    210.14 o 
  13   6   2     3625.43     3455.29    234.12 o 
 -10   7   2     1382.58     1704.18    273.27 o 
  -9   7   2       45.57     -152.25    119.37 o 
  -8   7   2     2354.39     2276.85    196.99 o 
  -7   7   2     4202.72     4232.39    226.68 o 
  -6   7   2     1742.35     1557.19    145.84 o 
  -5   7   2    35824.01    33912.06    982.32 o 
  -4   7   2     7365.68     6869.52    257.35 o 
  -3   7   2     1111.13     1075.68    102.13 o 
  -2   7   2      572.37      887.57    164.02 o 
  -1   7   2      111.76       71.24     55.53 o 
   0   7   2     1239.38     1291.13    101.58 o 
   1   7   2    31066.19    30647.07    805.18 o 
   2   7   2    25921.87    25957.47    576.38 o 
   3   7   2     1634.13     1711.11     77.38 o 
   4   7   2    35069.65    35496.70    789.20 o 
   5   7   2      160.64      309.45     64.51 o 
   6   7   2     1389.81     1466.55     95.25 o 
   7   7   2     4331.29     4038.49    159.30 o 
   8   7   2      123.90      119.71     78.67 o 
   9   7   2       48.88       68.80     93.03 o 
  10   7   2    19708.61    19179.28    569.43 o 
  11   7   2     2478.89     2347.98    363.28 o 
  12   7   2     2580.44     2970.86    271.29 o 
  13   7   2     6085.93     5799.40    295.97 o 
  -9   8   2     1307.92     1498.08    245.40 o 
  -8   8   2     6655.60     6520.51    303.54 o 
  -7   8   2        4.02       25.62    115.38 o 
  -6   8   2     1426.35     1247.14    149.28 o 
  -5   8   2      787.30      871.88    120.18 o 
  -4   8   2    12037.23    11374.17    373.85 o 
  -3   8   2     4311.98     4428.90    342.55 o 
  -2   8   2    11897.38    11216.34    348.79 o 
  -1   8   2    10189.84    10262.13    408.95 o 
   0   8   2    28557.70    27900.92    746.00 o 
   1   8   2    26739.08    26395.13    707.62 o 
   2   8   2    10747.93    11062.11    269.88 o 
   3   8   2    12866.10    12465.87    302.93 o 
   4   8   2    10836.87    10819.38    276.80 o 
   5   8   2     5503.03     5170.60    169.39 o 
   6   8   2      765.37      959.73     85.17 o 
   7   8   2     8186.96     8825.29    261.52 o 
   8   8   2       50.62       -8.73     76.87 o 
   9   8   2    11074.33    10390.37    352.77 o 
  10   8   2     6090.95     5353.68    249.38 o 
  11   8   2     9618.58     9451.99    359.19 o 
  12   8   2      473.94      399.36    143.38 o 
  13   8   2     2856.11     2576.55    223.38 o 
  -8   9   2     1395.01     1478.54    370.13 o 
  -7   9   2     1001.85      847.62    214.80 o 
  -6   9   2     6230.81     5663.98    355.99 o 
  -5   9   2     8182.82     7469.50    292.69 o 
  -4   9   2      494.59      599.84    108.91 o 
  -3   9   2     3059.39     3168.33    167.95 o 
  -2   9   2     7206.96     6948.06    253.23 o 
  -1   9   2       94.86      228.41    117.65 o 
   0   9   2      205.82      318.55     73.06 o 
   1   9   2    24755.05    25193.90    687.60 o 
   2   9   2     5939.04     6145.57    222.25 o 
   3   9   2       58.90      133.60     46.45 o 
   4   9   2    37768.91    37438.25    835.33 o 
   5   9   2       69.71       97.24     61.28 o 
   6   9   2    28401.22    28651.21    665.98 o 
   7   9   2     7485.71     6971.01    224.32 o 
   8   9   2      163.67      210.77     85.57 o 
   9   9   2     1515.60     1357.35    141.65 o 
  10   9   2     5086.04     5141.18    270.67 o 
  11   9   2     1193.69     1172.64    161.91 o 
  12   9   2       57.53        6.98    134.24 o 
  -8  10   2     1608.11     1779.54    722.36 o 
  -7  10   2     1310.38     1322.22    238.85 o 
  -6  10   2      502.42      468.41    362.51 o 
  -5  10   2     5352.59     5730.02    809.30 o 
  -4  10   2       36.51       96.07    153.16 o 
  -3  10   2     3650.29     3366.14    254.20 o 
  -2  10   2    22145.71    21835.01    629.03 o 
  -1  10   2      917.02     1138.31    110.14 o 
   0  10   2    11919.57    11577.90    362.69 o 
   1  10   2     1596.76     1545.18    111.92 o 
   2  10   2      845.08      938.02     98.46 o 
   3  10   2     7960.80     7920.50    274.02 o 
   4  10   2      300.77      364.66     86.34 o 
   5  10   2      914.81      989.77    163.87 o 
   6  10   2     8475.88     8709.63    256.98 o 
   7  10   2    16573.63    16392.69    421.04 o 
   8  10   2      829.78     1016.79    183.76 o 
   9  10   2    12649.56    13111.66    424.39 o 
  10  10   2     5355.25     5489.48    275.39 o 
  11  10   2     1877.13     2007.34    247.90 o 
  12  10   2     1900.07     2326.11    209.10 o 
  -6  11   2     9288.32     8469.16   1214.29 o 
  -5  11   2     1911.51     2345.93    269.32 o 
  -4  11   2     1451.97     1264.91    216.82 o 
  -3  11   2     1293.06     1036.61    194.81 o 
  -2  11   2     2521.13     2139.79    224.85 o 
  -1  11   2      268.24      220.03    137.42 o 
   0  11   2    14037.34    13166.81    556.63 o 
   1  11   2    13307.10    12996.23    544.24 o 
   2  11   2      393.05      785.10    102.37 o 
   3  11   2     5463.34     5558.14    227.93 o 
   4  11   2    12722.64    13027.09    454.31 o 
   5  11   2     9108.16     9632.99    395.67 o 
   6  11   2     4606.25     4746.74    222.85 o 
   7  11   2     4167.98     4012.20    168.58 o 
   8  11   2     1207.08     1379.68    136.24 o 
   9  11   2      984.11      933.13    135.38 o 
  10  11   2    12366.35    12122.18    419.92 o 
  11  11   2      885.95      966.27    162.27 o 
  -5  12   2      633.23      624.43    211.34 o 
  -4  12   2     1038.62      936.32    220.33 o 
  -3  12   2     1276.36      855.33    205.66 o 
  -2  12   2      399.32      720.54    188.81 o 
  -1  12   2     7792.89     6660.86    993.64 o 
   0  12   2     4156.37     3636.77    267.05 o 
   1  12   2     4744.87     4989.09    309.82 o 
   2  12   2      271.18      345.75    149.20 o 
   3  12   2     9104.63     8957.88    679.01 o 
   4  12   2     2959.91     3319.18    250.84 o 
   5  12   2     1126.78     1161.66    129.20 o 
   6  12   2     9257.88     9625.43    352.88 o 
   7  12   2      135.29      186.25    112.13 o 
   8  12   2      761.15      556.78    154.74 o 
   9  12   2    17456.73    17755.45    677.44 o 
  10  12   2       52.11       50.26    149.34 o 
  -4  13   2     6377.93     6166.79    419.82 o 
  -3  13   2      314.22      324.06    197.44 o 
  -2  13   2      190.04      420.25    199.52 o 
  -1  13   2     4542.23     4343.27    320.21 o 
   0  13   2     5632.72     5298.26    343.83 o 
   1  13   2     2417.70     2424.82    242.90 o 
   2  13   2     1701.93     1976.43    294.58 o 
   3  13   2     1133.54      959.18    192.59 o 
   4  13   2     1276.98     1265.13    240.19 o 
   5  13   2      940.02      907.85    177.70 o 
   6  13   2     8232.93     8761.69    450.45 o 
   7  13   2      671.49      764.93    240.36 o 
   8  13   2     6800.23     6966.28    364.29 o 
   9  13   2     2086.20     2362.47    243.67 o 
  -2  14   2      293.43      465.53    335.44 o 
  -1  14   2     4845.47     4451.29    344.00 o 
   0  14   2     2278.30     2147.37    258.85 o 
   1  14   2      156.58      147.86    180.40 o 
   2  14   2       46.80      -99.61    311.28 o 
   3  14   2     1154.75      903.79    207.76 o 
   4  14   2       21.92      -48.88    233.16 o 
   5  14   2     6305.00     6752.76    399.12 o 
   6  14   2     4152.51     4209.28    314.23 o 
   7  14   2      442.70      740.94    244.47 o 
   8  14   2     3503.59     2892.34    377.92 o 
   2  15   2     5460.33     5402.60    384.87 o 
   3  15   2      101.10       31.11    188.49 o 
   4  15   2      128.16       -8.73    178.43 o 
   5  15   2     1300.43     1194.15    237.39 o 
  -7 -14   3     1619.88     2139.74    357.02 o 
  -6 -14   3      200.45      178.51    263.14 o 
  -5 -14   3      117.29      133.80    240.01 o 
  -4 -14   3     5455.72     5283.33    354.83 o 
  -3 -14   3      128.11       69.97    171.45 o 
  -2 -14   3     3022.86     3591.94    300.26 o 
  -1 -14   3       13.72      164.39    183.30 o 
   0 -14   3     3095.21     3387.60    310.69 o 
   1 -14   3      353.30      473.66    223.91 o 
  -8 -13   3     1646.28     1598.13    199.50 o 
  -7 -13   3    13081.00    12160.04    788.74 o 
  -6 -13   3     5226.55     6292.80    521.49 o 
  -5 -13   3    10009.26     9702.85    660.25 o 
  -4 -13   3       14.54       76.66    162.49 o 
  -3 -13   3       77.54       71.71    159.70 o 
  -2 -13   3     4307.44     4311.78    307.11 o 
  -1 -13   3     8730.21     8454.75    450.38 o 
   0 -13   3     1954.89     2053.34    463.41 o 
   1 -13   3     2524.93     2588.93    264.20 o 
   2 -13   3       19.10       68.31    179.96 o 
   3 -13   3       14.18     -165.05    180.03 o 
   4 -13   3       60.15      -35.89    194.26 o 
 -10 -12   3    10944.34    11234.03    513.35 o 
  -9 -12   3       94.33       62.18    162.24 o 
  -8 -12   3    28128.14    27144.97    936.28 o 
  -7 -12   3     2505.35     2091.97    191.02 o 
  -6 -12   3     1267.60     1177.88    154.56 o 
  -5 -12   3       23.74       45.07     93.07 o 
  -4 -12   3      544.07      445.63    163.30 o 
  -3 -12   3      631.11      722.88    170.08 o 
  -2 -12   3     5169.78     4885.85    309.99 o 
  -1 -12   3     2571.43     2534.07    235.88 o 
   0 -12   3        2.81     -276.53    138.26 o 
   1 -12   3     3951.16     3700.16    348.97 o 
   2 -12   3     8669.50     8710.23    452.54 o 
   3 -12   3       31.59        5.45    165.46 o 
   4 -12   3     7373.33     7636.41    524.66 o 
   5 -12   3     1496.32     1626.83    247.37 o 
 -11 -11   3    12332.96    12182.70    453.85 o 
 -10 -11   3      229.48      385.83    151.05 o 
  -9 -11   3     2004.44     1961.00    181.50 o 
  -8 -11   3      640.42      530.76    151.51 o 
  -7 -11   3    15420.92    15543.40    579.42 o 
  -6 -11   3       88.00       84.32    228.02 o 
  -5 -11   3    22469.31    22786.42    648.85 o 
  -4 -11   3     1066.55     1098.11    112.51 o 
  -3 -11   3    24858.14    25609.85    710.80 o 
  -2 -11   3     4467.63     4110.41    242.96 o 
  -1 -11   3     1957.19     1870.41    202.33 o 
   0 -11   3       52.23      125.96    140.84 o 
   1 -11   3     3682.19     3438.42    587.27 o 
   2 -11   3       96.67      214.12    150.07 o 
   3 -11   3       70.45       85.88    166.69 o 
   4 -11   3     1591.63     1703.43    256.72 o 
   5 -11   3     8303.62     8358.62    447.97 o 
   6 -11   3     1045.47      896.67    385.63 o 
 -11 -10   3      702.88      609.33    159.43 o 
 -10 -10   3     4449.33     4322.48    281.33 o 
  -9 -10   3     1293.25     1294.39    156.80 o 
  -8 -10   3     7793.87     7515.33    357.84 o 
  -7 -10   3     2376.65     2119.62    154.27 o 
  -6 -10   3     7318.96     7194.60    266.64 o 
  -5 -10   3     8557.37     8346.81    295.21 o 
  -4 -10   3     1783.21     1815.88    192.59 o 
  -3 -10   3     1969.78     2026.14    138.46 o 
  -2 -10   3    34046.68    34082.76    909.85 o 
  -1 -10   3      676.51      779.94     90.00 o 
   0 -10   3     5389.68     5357.13    349.67 o 
   1 -10   3      118.44      180.28     73.00 o 
   2 -10   3        2.71       49.99    125.34 o 
   3 -10   3     2181.68     2463.62    218.46 o 
   4 -10   3     2922.18     3220.01    251.88 o 
   5 -10   3      733.34      998.07    491.34 o 
   6 -10   3      778.91      939.85    203.75 o 
   7 -10   3     1511.12     1541.85    401.39 o 
   8 -10   3     4794.82     3668.23    520.63 o 
 -12  -9   3        2.05      -18.17    159.70 o 
 -11  -9   3    19829.39    19070.48    860.72 o 
 -10  -9   3     5966.94     5583.98    272.32 o 
  -9  -9   3     6443.08     6559.87    370.44 o 
  -8  -9   3      620.14      585.25    123.74 o 
  -7  -9   3      669.94      914.02    192.38 o 
  -6  -9   3     1248.43     1258.99    119.37 o 
  -5  -9   3    28699.48    28537.74    661.90 o 
  -4  -9   3      311.91      308.86     72.96 o 
  -3  -9   3    25018.41    24766.94    570.30 o 
  -2  -9   3    12217.54    12340.95    372.68 o 
  -1  -9   3      486.99      604.65    114.73 o 
   0  -9   3    10412.18    10447.91    325.83 o 
   1  -9   3     1932.15     2132.44    121.10 o 
   2  -9   3     5732.32     5720.87    218.84 o 
   3  -9   3    17795.58    18162.81    526.66 o 
   4  -9   3     3284.95     3271.82    286.36 o 
   5  -9   3     2793.05     2925.67    322.07 o 
   6  -9   3       77.15       -5.83    211.75 o 
   7  -9   3     5258.43     5053.83    330.04 o 
   8  -9   3        1.71     -128.32    316.08 o 
   9  -9   3     3030.37     3261.52    509.67 o 
 -12  -8   3    12050.05    12139.62    459.67 o 
 -11  -8   3       45.46      142.12    140.66 o 
 -10  -8   3       58.70      235.79    135.81 o 
  -9  -8   3     5255.19     5099.74    246.01 o 
  -8  -8   3    11565.40    10998.63    370.01 o 
  -7  -8   3     3396.54     3217.09    173.23 o 
  -6  -8   3    36473.35    34468.00    895.40 o 
  -5  -8   3        0.19       61.53     66.32 o 
  -4  -8   3      478.41      654.15     75.58 o 
  -3  -8   3     5040.28     4892.96    160.12 o 
  -2  -8   3    11454.42    11520.96    285.50 o 
  -1  -8   3       38.44       97.34     61.69 o 
   0  -8   3    12532.34    12760.72    373.43 o 
   1  -8   3     6130.50     6244.18    219.10 o 
   2  -8   3     3811.75     4149.85    173.05 o 
   3  -8   3     3671.57     3423.43    163.82 o 
   4  -8   3    14240.10    14673.45    444.03 o 
   5  -8   3      521.02      481.03    102.56 o 
   6  -8   3      128.42      345.53    120.46 o 
   7  -8   3      299.95      269.86    158.41 o 
   8  -8   3      178.53      180.05    310.60 o 
   9  -8   3     1389.20     1274.94    394.54 o 
 -13  -7   3     5851.89     5766.50    335.43 o 
 -12  -7   3      628.52      709.68    174.66 o 
 -11  -7   3     1367.21     1406.27    181.08 o 
 -10  -7   3     2276.31     2320.34    188.62 o 
  -9  -7   3    25078.03    24001.89    689.16 o 
  -8  -7   3     2751.04     2432.92    168.75 o 
  -7  -7   3     1978.85     2046.40    144.40 o 
  -6  -7   3     4393.80     4113.67    184.12 o 
  -5  -7   3     5632.54     5725.47    183.86 o 
  -4  -7   3     5553.87     5230.87    167.02 o 
  -3  -7   3    37104.90    37233.95    823.77 o 
  -2  -7   3    15614.31    15460.22    363.89 o 
  -1  -7   3     1738.83     1901.81    207.80 o 
   0  -7   3    10612.38    10377.82    348.28 o 
   1  -7   3     9672.02     9944.36    537.08 o 
   2  -7   3     3183.78     2962.84    158.95 o 
   3  -7   3    42357.41    43099.65   1125.84 o 
   4  -7   3      456.22      717.63    112.26 o 
   5  -7   3      411.41      585.81     99.33 o 
   6  -7   3     5035.79     5111.16    226.88 o 
   7  -7   3       64.16       88.67    104.54 o 
   8  -7   3       12.08        5.18    116.60 o 
   9  -7   3     9452.54     9802.47    455.52 o 
  10  -7   3     1829.60     3217.49    450.22 o 
 -13  -6   3       92.18       13.83    168.10 o 
 -12  -6   3    18578.88    17569.25    581.97 o 
 -11  -6   3     3074.37     2591.22    206.85 o 
 -10  -6   3     3165.73     2846.02    200.75 o 
  -9  -6   3     6884.41     6519.28    279.50 o 
  -8  -6   3     4325.52     3799.26    198.39 o 
  -7  -6   3     6333.41     5785.02    247.49 o 
  -6  -6   3    22924.88    21827.26    595.54 o 
  -5  -6   3     2798.35     2580.34    113.55 o 
  -4  -6   3    19886.09    19494.07    511.05 o 
  -3  -6   3     6711.53     6603.38    184.35 o 
  -2  -6   3     3866.24     3972.68    124.72 o 
  -1  -6   3     6359.23     6512.33    165.97 o 
   0  -6   3    48083.54    48262.51   1227.63 o 
   1  -6   3     6056.70     5808.12    193.39 o 
   2  -6   3     1778.53     2117.84    109.21 o 
   3  -6   3    25907.72    25307.77    570.93 o 
   4  -6   3     3877.49     3993.94    139.11 o 
   5  -6   3    22078.12    23042.09    644.16 o 
   6  -6   3    17274.12    18448.48    505.18 o 
   7  -6   3      309.13      367.39    107.11 o 
   8  -6   3     3452.30     3524.74    201.67 o 
   9  -6   3      398.92      480.61    169.28 o 
  10  -6   3     1383.48     1300.73    200.16 o 
  11  -6   3       62.98      110.45    182.38 o 
 -13  -5   3    25531.91    24324.71    746.36 o 
 -12  -5   3     1691.07     1584.22    196.36 o 
 -11  -5   3       95.52      142.28    213.75 o 
 -10  -5   3       64.13       57.26    124.06 o 
  -9  -5   3     3790.81     3652.04    205.87 o 
  -8  -5   3       97.96      210.39    105.78 o 
  -7  -5   3    16046.32    14526.50    436.76 o 
  -6  -5   3     7330.01     7054.86    251.32 o 
  -5  -5   3      957.79     1155.26     68.04 o 
  -4  -5   3    10244.68     9648.61    246.37 o 
  -3  -5   3    67806.64    64296.92   1388.08 o 
  -2  -5   3       55.89       54.66     38.15 o 
  -1  -5   3    27720.63    27599.52    604.41 o 
   0  -5   3     1867.61     1978.59     95.04 o 
   1  -5   3     4084.05     4395.69    154.44 o 
   2  -5   3     5903.60     6220.15    450.68 o 
   3  -5   3    16329.62    18076.66    763.22 o 
   4  -5   3     8141.42     8578.13    263.56 o 
   5  -5   3    12954.18    13272.44    339.00 o 
   6  -5   3    12284.57    12182.72    441.95 o 
   7  -5   3      438.55      676.73     97.31 o 
   8  -5   3     6327.24     6833.96    242.84 o 
   9  -5   3    11861.51    12261.75    595.93 o 
  10  -5   3     2367.04     2334.96    233.54 o 
  11  -5   3      749.76      686.54    197.41 o 
 -13  -4   3     1692.60     1888.55    233.10 o 
 -12  -4   3    23308.04    23395.86    715.57 o 
 -11  -4   3     1973.31     2092.52    193.21 o 
 -10  -4   3    10482.00    10559.65    391.46 o 
  -9  -4   3     6022.68     5435.69    251.09 o 
  -8  -4   3    31808.92    30197.74    819.51 o 
  -7  -4   3     8500.26     8161.27    371.47 o 
  -6  -4   3    19437.67    17677.53    496.70 o 
  -5  -4   3     2640.46     2525.04    273.98 o 
  -4  -4   3     4031.94     4046.09    130.96 o 
  -3  -4   3    15627.23    15399.64    415.52 o 
  -2  -4   3     5335.92     5472.31    150.06 o 
  -1  -4   3     5232.11     5544.67    141.30 o 
   0  -4   3    35806.47    36857.37    939.18 o 
   1  -4   3     9469.23    10045.87    281.33 o 
   2  -4   3    43830.46    44361.05    960.11 o 
   3  -4   3    57359.63    59487.15   1283.42 o 
   4  -4   3      273.55      233.58     60.26 o 
   5  -4   3      834.84     1014.26     80.08 o 
   6  -4   3     4094.21     4327.77    166.55 o 
   7  -4   3      599.25      651.19     94.44 o 
   8  -4   3     2824.02     2882.88    175.61 o 
   9  -4   3    10972.30    11426.95    469.42 o 
  10  -4   3        1.98      -81.26    113.80 o 
  11  -4   3     7569.27     7902.73    491.84 o 
  12  -4   3     1504.08     1598.18    232.80 o 
 -13  -3   3    10467.68    10899.17    436.53 o 
 -12  -3   3      729.74      687.80    217.11 o 
 -11  -3   3     1977.26     1879.77    188.34 o 
 -10  -3   3    13197.41    13444.52    456.75 o 
  -9  -3   3     3193.16     3056.32    195.17 o 
  -8  -3   3       35.34      -61.13    101.76 o 
  -7  -3   3    61299.48    56463.30   1424.84 o 
  -6  -3   3     1675.88     1455.43    122.47 o 
  -5  -3   3     4906.91     4641.89    185.74 o 
  -4  -3   3    13425.96    13220.27    580.85 o 
  -3  -3   3     2006.65     1909.71     75.00 o 
  -2  -3   3      992.20      981.17     50.52 o 
  -1  -3   3    14189.57    14281.61    320.40 o 
   0  -3   3     2482.48     2716.72     76.63 o 
   1  -3   3     6670.50     6718.77    160.42 o 
   2  -3   3     8780.99     8756.88    208.28 o 
   3  -3   3    99456.23   100748.41   2144.55 o 
   4  -3   3       13.76        3.56     44.45 o 
   5  -3   3    18434.67    19305.77    529.93 o 
   6  -3   3     4988.35     5180.04    179.25 o 
   7  -3   3    14135.18    14077.73    368.68 o 
   8  -3   3    17423.72    17760.58    456.93 o 
   9  -3   3     4553.76     5028.14    204.51 o 
  10  -3   3     3732.57     3764.84    301.60 o 
  11  -3   3     2683.17     2589.65    221.07 o 
  12  -3   3     1823.02     2099.36    228.81 o 
 -13  -2   3      358.28      328.52    162.75 o 
 -12  -2   3     4707.69     4577.19    262.37 o 
 -11  -2   3       21.56      172.23    142.91 o 
 -10  -2   3    24842.11    25603.60    736.40 o 
  -9  -2   3    13220.35    12178.31    426.60 o 
  -8  -2   3    17808.82    17679.52    677.53 o 
  -7  -2   3    11872.15    11125.10    364.70 o 
  -6  -2   3     4978.55     4704.25    203.87 o 
  -5  -2   3    59912.15    55192.84   1372.19 o 
  -4  -2   3    10668.18    10921.25    317.16 o 
  -3  -2   3     3941.09     3731.81    113.73 o 
  -2  -2   3    18465.00    18208.38    477.65 o 
  -1  -2   3     9831.67     9879.34    228.80 o 
   0  -2   3    24763.35    24987.34    541.12 o 
   1  -2   3     1920.28     1901.72     66.72 o 
   2  -2   3    55621.71    57100.00   1367.52 o 
   3  -2   3     5899.22     6119.34    173.25 o 
   5  -2   3    17527.30    17973.38    429.59 o 
   6  -2   3       36.62       58.23     68.17 o 
   7  -2   3     4400.99     4486.97    203.97 o 
   8  -2   3    27777.56    28428.30    707.93 o 
   9  -2   3    10460.97    11150.12    330.21 o 
  10  -2   3     1212.61     1291.81    128.78 o 
  11  -2   3    10649.24    10916.06    562.72 o 
  12  -2   3      885.39      976.00    191.70 o 
  13  -2   3     4761.52     4786.47    318.84 o 
 -13  -1   3    10136.14    10191.47    415.37 o 
 -12  -1   3     3193.11     3048.17    548.14 o 
 -11  -1   3    13827.78    14370.65    588.08 o 
 -10  -1   3      894.30      954.09    153.64 o 
  -9  -1   3      116.02       82.48    119.14 o 
  -8  -1   3     5698.26     4999.52    231.08 o 
  -7  -1   3    14630.97    14320.50    440.21 o 
  -6  -1   3      356.53      506.17     67.91 o 
  -5  -1   3    38665.81    36412.18    819.90 o 
  -4  -1   3    29884.55    27400.56    732.97 o 
  -3  -1   3     7511.13     7616.36    196.12 o 
  -2  -1   3     4850.47     4849.47    159.66 o 
  -1  -1   3    17788.90    17504.19    389.28 o 
   0  -1   3     4643.70     4986.15    172.79 o 
   1  -1   3     2859.77     2974.73     69.69 o 
   2  -1   3    10222.01    10613.88    380.41 o 
   3  -1   3     7308.00     7438.91    184.38 o 
   4  -1   3     7129.83     7369.34    218.47 o 
   5  -1   3    50942.50    51185.59   1122.74 o 
   6  -1   3     7806.56     7782.74    226.48 o 
   7  -1   3    42058.08    42379.57    959.13 o 
   8  -1   3     9142.89     9510.02    372.92 o 
   9  -1   3       60.66        8.73     83.41 o 
  10  -1   3     4453.94     4414.40    193.56 o 
  11  -1   3       98.58      -60.17    107.71 o 
  12  -1   3      177.60      158.51    162.35 o 
  13  -1   3      795.57      817.46    195.57 o 
 -13   0   3      384.29      438.94    167.91 o 
 -12   0   3     1403.21     1319.37    192.30 o 
 -11   0   3        8.48      -52.36    126.87 o 
 -10   0   3     2642.49     2342.71    189.26 o 
  -9   0   3      150.26      274.01    124.64 o 
  -8   0   3    27729.85    27199.63    751.25 o 
  -7   0   3    31039.50    30373.77    711.69 o 
  -6   0   3       47.12      124.61     69.26 o 
  -5   0   3    52296.37    50408.96   1112.72 o 
  -4   0   3    26390.05    25281.05    576.74 o 
  -3   0   3     2023.36     1747.91    120.49 o 
  -2   0   3    56726.57    53336.58   1593.71 o 
  -1   0   3     9361.79     9741.50    257.91 o 
   0   0   3      503.47      612.78     34.47 o 
   1   0   3    52779.70    53256.74   1590.22 o 
   2   0   3     3581.21     3899.51     95.94 o 
   3   0   3    22364.93    22389.30    496.69 o 
   4   0   3    18565.97    19495.13    449.26 o 
   5   0   3    21630.00    22099.48    514.08 o 
   6   0   3     7422.09     7390.37    272.27 o 
   7   0   3    29719.81    30587.85    823.62 o 
   8   0   3    33570.93    33288.43   1139.44 o 
   9   0   3       15.97       50.93     82.31 o 
  10   0   3     7653.07     7722.20    309.93 o 
  11   0   3    11986.47    12825.50    843.75 o 
  12   0   3     6274.93     5319.07    309.36 o 
  13   0   3     9074.32     8960.02    618.11 o 
 -12   1   3     1605.31     1682.17    277.19 o 
 -11   1   3     5583.68     6043.05    287.43 o 
 -10   1   3      558.22      704.65    146.17 o 
  -9   1   3    12978.51    13680.55    467.70 o 
  -8   1   3     5572.83     5543.57    207.59 o 
  -7   1   3    14983.59    14732.78    388.11 o 
  -6   1   3     2296.44     2171.74    114.51 o 
  -5   1   3    10872.71    10406.77    281.62 o 
  -4   1   3    15590.78    14368.28    543.24 o 
  -3   1   3     7531.61     7205.56    210.75 o 
  -2   1   3    72604.54    68136.73   1459.65 o 
  -1   1   3     2427.00     2484.60    121.16 o 
   0   1   3    80849.43    82966.58   1759.13 o 
   1   1   3    52006.66    54768.88   1163.48 o 
   2   1   3    11359.85    11773.98    270.13 o 
   3   1   3     4063.02     4189.45    120.57 o 
   4   1   3      100.35      140.08     39.27 o 
   5   1   3     6572.12     6089.03    180.31 o 
   6   1   3       32.69      171.59     65.70 o 
   7   1   3    11954.95    11925.30    456.29 o 
   8   1   3    26176.97    27303.08   1295.75 o 
   9   1   3      756.94      800.58    109.23 o 
  10   1   3    27903.22    30016.15   1369.21 o 
  11   1   3      648.65      768.68    169.31 o 
  12   1   3      320.53      316.15    130.60 o 
  13   1   3     7723.48     7460.17    626.25 o 
 -12   2   3      784.08      600.53    232.93 o 
 -11   2   3     4293.18     4681.73    251.39 o 
 -10   2   3     2101.59     2202.04    185.18 o 
  -9   2   3      717.85      923.92    145.98 o 
  -8   2   3    68353.02    69559.63   1544.12 o 
  -7   2   3      473.78      376.38     88.28 o 
  -6   2   3     5213.43     5088.92    219.43 o 
  -5   2   3    15160.50    14077.25    419.77 o 
  -4   2   3      141.74       73.11    102.12 o 
  -3   2   3     4391.74     4178.19    129.85 o 
  -2   2   3    26979.59    25519.83    566.51 o 
  -1   2   3     2278.13     2298.45     84.69 o 
   0   2   3     2493.64     2603.10     76.64 o 
   1   2   3   102988.23    99804.50   2114.69 o 
   2   2   3    43325.03    44428.10   1138.28 o 
   3   2   3     4311.45     4513.71    125.84 o 
   4   2   3     8531.56     8178.58    266.34 o 
   5   2   3     9194.56     9258.71    244.84 o 
   6   2   3     5807.95     5604.02    185.23 o 
   7   2   3    35148.73    34639.19    794.18 o 
   8   2   3     9198.42     8779.45    269.99 o 
   9   2   3      206.65      193.61     96.28 o 
  10   2   3     7884.79     7989.72    349.50 o 
  11   2   3    10632.84    10538.66    377.00 o 
  12   2   3     2184.16     2009.26    200.62 o 
  13   2   3    14090.82    13804.87    682.01 o 
 -12   3   3      620.82      764.74    166.50 o 
 -11   3   3     2681.98     2853.12    210.01 o 
 -10   3   3      545.92      832.95    188.45 o 
  -9   3   3     2771.44     3020.53    220.60 o 
  -8   3   3     2456.12     2654.07    151.93 o 
  -7   3   3     6461.06     5890.85    231.23 o 
  -6   3   3     8779.31     8360.37    255.45 o 
  -5   3   3     7757.34     7626.21    230.56 o 
  -4   3   3     2285.74     2406.14    249.92 o 
  -3   3   3    61540.16    57438.45   1246.26 o 
  -2   3   3    26011.60    24959.48    556.08 o 
  -1   3   3      358.00      503.71     34.02 o 
   0   3   3    15028.83    15428.15    344.48 o 
   1   3   3     4023.75     4157.11    152.52 o 
   2   3   3      731.91      803.36     53.44 o 
   3   3   3      651.31      686.41     46.09 o 
   4   3   3    23582.71    24021.65    540.26 o 
   5   3   3       17.61       60.73     49.55 o 
   6   3   3    11860.13    11483.63    301.89 o 
   7   3   3    27397.92    25867.71    630.56 o 
   8   3   3     6145.95     6238.75    273.73 o 
   9   3   3     6398.50     6348.80    231.45 o 
  10   3   3     8949.26     9110.84    299.13 o 
  11   3   3       69.44      105.18    122.50 o 
  12   3   3     5160.04     5066.86    773.58 o 
  13   3   3     1687.16     1549.99    242.42 o 
 -11   4   3       64.53      331.07    146.40 o 
 -10   4   3        1.71       70.17    122.94 o 
  -9   4   3     6479.56     6840.89    282.14 o 
  -8   4   3     5173.43     5192.13    264.98 o 
  -7   4   3     1752.25     1680.39    122.82 o 
  -6   4   3     8862.84     8743.69    350.97 o 
  -5   4   3    21549.25    21023.97    508.23 o 
  -4   4   3      240.91      313.86     64.47 o 
  -3   4   3     5926.37     5351.08    160.21 o 
  -2   4   3    54690.29    51700.58   1118.48 o 
  -1   4   3     1347.75     1396.83     53.37 o 
   0   4   3    14214.69    14783.16    290.99 o 
   1   4   3    32392.28    32866.01    712.12 o 
   2   4   3     2111.86     2030.02    110.04 o 
   3   4   3    50282.87    50874.67   1096.68 o 
   4   4   3    12549.25    12741.35    308.89 o 
   5   4   3     4366.21     4323.96    147.11 o 
   6   4   3    22572.33    22169.60    522.26 o 
   7   4   3    17230.96    17187.28    430.36 o 
   8   4   3     4445.95     4451.62    178.43 o 
   9   4   3     4829.23     4778.82    193.23 o 
  10   4   3      802.17      850.08    120.42 o 
  11   4   3       12.12      138.49    138.72 o 
  12   4   3     4910.41     4827.81    406.89 o 
  13   4   3    20325.44    20103.10    659.93 o 
 -11   5   3      285.48      218.51    424.78 o 
 -10   5   3     6503.28     6569.98    379.16 o 
  -9   5   3     3533.35     3659.03    302.33 o 
  -8   5   3     6310.11     6401.10    236.44 o 
  -7   5   3       76.33        2.65    132.07 o 
  -6   5   3     3063.58     3032.79    218.49 o 
  -5   5   3     9930.68     9813.68    276.67 o 
  -4   5   3      582.67      584.69     71.32 o 
  -3   5   3    36546.33    35298.57    785.55 o 
  -2   5   3     3599.95     3460.26    107.46 o 
  -1   5   3      846.25      877.10     70.32 o 
   0   5   3    30842.33    30664.96   1094.41 o 
   1   5   3     4065.50     4447.87    122.86 o 
   2   5   3     2657.00     3109.87    132.42 o 
   3   5   3    33295.97    33336.49    734.63 o 
   4   5   3    18884.11    19577.18    454.48 o 
   5   5   3      395.81      466.05     62.91 o 
   6   5   3    34242.86    34926.95    788.89 o 
   7   5   3     1596.16     1552.56    155.51 o 
   8   5   3     5744.75     5570.68    204.23 o 
   9   5   3     4552.41     4804.26    194.82 o 
  10   5   3     1335.14     1323.20    348.11 o 
  11   5   3     3448.51     3335.43    206.85 o 
  12   5   3     8590.58     8466.29    344.96 o 
  13   5   3     1106.57     1159.62    174.95 o 
 -10   6   3     9502.35     9918.62    612.11 o 
  -9   6   3    10634.09    10356.08    483.39 o 
  -8   6   3     1271.45     1472.49    198.74 o 
  -7   6   3     1975.83     2103.90    170.90 o 
  -6   6   3     1627.95     1751.70    118.34 o 
  -5   6   3       17.74       19.86     69.96 o 
  -4   6   3      365.57      525.54     74.93 o 
  -3   6   3    12722.51    12045.98    306.69 o 
  -2   6   3    18458.09    17519.44    598.65 o 
  -1   6   3    28007.66    27596.36    733.85 o 
   0   6   3    36154.63    36163.40    941.41 o 
   1   6   3    23024.67    23926.89    636.31 o 
   2   6   3    24688.24    23990.16    536.38 o 
   3   6   3    10622.73    10847.21    267.77 o 
   4   6   3      969.03     1121.69     89.41 o 
   5   6   3    27752.34    27707.42    634.75 o 
   6   6   3       34.59      151.68     64.50 o 
   7   6   3    20135.56    20202.90    492.41 o 
   8   6   3      921.40     1025.95    110.82 o 
   9   6   3    26490.16    26827.72    650.83 o 
  10   6   3     1086.06     1181.46    139.21 o 
  11   6   3     6806.63     6236.03    337.57 o 
  12   6   3    13170.33    12672.30    445.56 o 
  13   6   3     2086.00     2414.83    227.49 o 
 -10   7   3     5848.02     5751.34    361.43 o 
  -9   7   3     8711.13     8633.08    474.84 o 
  -8   7   3      339.59      155.34    126.23 o 
  -7   7   3       88.73       15.86    169.81 o 
  -6   7   3      274.44      321.94    272.69 o 
  -5   7   3     2028.72     2100.75    153.36 o 
  -4   7   3     5127.02     5078.74    219.34 o 
  -3   7   3    10331.41     9752.23    345.56 o 
  -2   7   3     5456.04     5403.86    204.36 o 
  -1   7   3      758.33      929.25     95.81 o 
   0   7   3    30754.88    29375.71    779.64 o 
   1   7   3     9010.47     9295.02    284.01 o 
   2   7   3     2380.85     2495.24     94.40 o 
   3   7   3    25754.37    25850.61    581.93 o 
   4   7   3     1157.09     1394.62    155.61 o 
   5   7   3    11041.38    10859.58    283.92 o 
   6   7   3    45502.93    45490.63   1015.19 o 
   7   7   3      810.18      745.39     95.64 o 
   8   7   3     3445.75     3459.53    275.51 o 
   9   7   3      439.80      517.18     97.93 o 
  10   7   3      378.08      306.52    116.48 o 
  11   7   3       72.06      147.89    145.76 o 
  12   7   3     8928.37     8591.24    348.85 o 
  13   7   3     1190.00     1094.01    180.91 o 
  -9   8   3     2919.13     2582.71    219.81 o 
  -8   8   3       17.77      -79.63    124.73 o 
  -7   8   3    19018.78    19605.41   1511.46 o 
  -6   8   3     1875.91     1569.28    302.49 o 
  -5   8   3     4736.89     4665.85    230.93 o 
  -4   8   3    10563.97    10172.43    351.84 o 
  -3   8   3     1432.72     1366.16    189.16 o 
  -2   8   3      661.42      584.67     88.02 o 
  -1   8   3     2108.68     2104.98    119.89 o 
   0   8   3    11808.26    12986.62    383.71 o 
   1   8   3     1357.66     1524.63    100.15 o 
   2   8   3     4249.74     4377.89    145.91 o 
   3   8   3    29636.51    29239.12    655.33 o 
   4   8   3     2752.09     2806.66    114.56 o 
   5   8   3    45758.55    46137.13   1023.41 o 
   6   8   3    11987.50    11913.63    317.21 o 
   7   8   3      430.73      523.81     84.63 o 
   8   8   3     5892.39     5894.06    208.90 o 
   9   8   3     5257.13     5056.90    450.04 o 
  10   8   3     1099.00      993.09    138.45 o 
  11   8   3    14289.14    13647.38    457.58 o 
  12   8   3      359.28      151.89    181.69 o 
  13   8   3      327.26      180.66    151.49 o 
  -8   9   3      464.73      321.38    208.50 o 
  -7   9   3      757.84      908.88    220.84 o 
  -6   9   3     6222.71     5663.39    267.23 o 
  -5   9   3      494.24      720.94    126.62 o 
  -4   9   3    16478.92    15717.29    491.92 o 
  -3   9   3    12574.05    11642.54    381.90 o 
  -2   9   3     2188.76     2074.68    134.91 o 
  -1   9   3       56.15      100.08     97.53 o 
   1   9   3     4379.08     4360.42    275.45 o 
   2   9   3    11227.71    11299.72    350.43 o 
   3   9   3     9429.50    10067.26    343.11 o 
   4   9   3     2976.28     2906.25    118.35 o 
   5   9   3     4117.72     4155.14    151.90 o 
   6   9   3    28489.43    28849.62    671.65 o 
   7   9   3     2042.84     2237.82    126.34 o 
   8   9   3    15533.05    15099.91    402.17 o 
   9   9   3      158.51      156.44    100.94 o 
  10   9   3     7360.37     7547.94    534.08 o 
  11   9   3      106.55      125.42    126.53 o 
  12   9   3     7871.68     8462.54    352.21 o 
  -7  10   3     4161.35     4136.19   1085.80 o 
  -6  10   3      118.19      179.34    185.93 o 
  -5  10   3     6032.97     6145.72    377.92 o 
  -4  10   3     1394.26     1380.99    209.04 o 
  -3  10   3       18.11      114.19     95.61 o 
  -2  10   3      626.94      610.04    104.99 o 
  -1  10   3    10053.53     9619.64    324.92 o 
   0  10   3      534.67      666.17     91.39 o 
   1  10   3     2697.20     3178.52    225.14 o 
   2  10   3    23716.38    24553.16    683.53 o 
   3  10   3     6657.05     6852.99    271.55 o 
   4  10   3      398.08      433.99    158.78 o 
   5  10   3    22271.03    22592.85    643.01 o 
   6  10   3      544.13      526.96    117.58 o 
   7  10   3     4549.77     4559.52    200.09 o 
   8  10   3     2813.41     3007.80    151.71 o 
   9  10   3     1963.18     2069.75    159.15 o 
  10  10   3     3909.79     3720.51    212.13 o 
  11  10   3    24060.66    24034.83    704.68 o 
  12  10   3      515.80      468.53    152.36 o 
  -6  11   3       11.62      -50.46    183.98 o 
  -5  11   3      391.74      320.74    332.10 o 
  -4  11   3    11361.58    11170.94    588.56 o 
  -3  11   3      735.51      822.08    190.95 o 
  -2  11   3    14601.53    13547.15    584.82 o 
  -1  11   3      352.97      332.83    149.41 o 
   0  11   3     1151.05     1113.49    212.95 o 
   1  11   3     6686.15     6675.16    256.83 o 
   2  11   3     1092.52     1136.15    114.90 o 
   3  11   3     4194.20     4335.59    200.10 o 
   4  11   3     6628.30     6722.87    260.73 o 
   5  11   3       24.89      139.20     94.42 o 
   6  11   3    14610.86    14721.49    464.87 o 
   7  11   3     3904.45     3714.78    207.32 o 
   8  11   3    21921.63    23085.37    574.00 o 
   9  11   3       17.67      -17.67    109.73 o 
  10  11   3    15831.17    16395.56    641.57 o 
  11  11   3      725.58      792.45    157.53 o 
  -5  12   3     5587.70     5677.78    512.66 o 
  -4  12   3      681.91      555.09    211.27 o 
  -3  12   3       22.33       76.45    182.44 o 
  -2  12   3      855.83      867.13    206.52 o 
  -1  12   3     5385.39     4949.83    319.27 o 
   0  12   3     1701.57     1545.99    264.60 o 
   1  12   3     8634.58     8236.74    415.78 o 
   2  12   3     5023.97     4654.10    299.89 o 
   3  12   3     3725.88     3488.65    188.66 o 
   4  12   3     2737.32     2918.55    184.41 o 
   5  12   3     8975.56     9351.27    338.28 o 
   6  12   3     1370.88     1651.98    264.09 o 
   7  12   3     3369.53     3130.64    195.34 o 
   8  12   3     1236.04     1469.87    183.70 o 
   9  12   3      859.07     1039.64    194.36 o 
  10  12   3      371.59      651.95    174.38 o 
  -3  13   3      326.62      212.67    189.96 o 
  -2  13   3     3458.01     3306.80    762.70 o 
  -1  13   3      153.09      218.27    173.62 o 
   0  13   3      994.71      799.53    190.82 o 
   1  13   3      113.95      286.76    161.56 o 
   2  13   3     5724.06     5658.81    435.32 o 
   3  13   3     1128.32     1201.06    195.61 o 
   4  13   3    16337.04    17134.85    959.11 o 
   5  13   3     2511.31     2753.98    245.93 o 
   6  13   3      274.39      419.64    170.00 o 
   7  13   3     3310.57     3577.59    408.89 o 
   8  13   3     2748.76     2965.16    242.40 o 
   9  13   3      566.58      701.68    181.22 o 
  -1  14   3       14.51      146.50    196.14 o 
   0  14   3     1582.82     1366.28    241.05 o 
   1  14   3    10667.54    11114.35    536.98 o 
   2  14   3       87.52      159.58    207.64 o 
   3  14   3      401.27      441.76    192.61 o 
   4  14   3      452.62      556.23    193.91 o 
   5  14   3     2273.88     2379.08    447.39 o 
   6  14   3       58.58      123.41    225.97 o 
   7  14   3     7613.62     7430.51    570.66 o 
   3  15   3      173.59      355.95    194.63 o 
   4  15   3     5038.30     5059.63    360.70 o 
  -6 -14   4     7725.95     7977.86    637.98 o 
  -5 -14   4      364.36      271.71    266.40 o 
  -4 -14   4      664.48      445.08    268.11 o 
  -3 -14   4     4788.42     4808.28    347.80 o 
  -2 -14   4      757.30      752.52    214.07 o 
  -1 -14   4      450.69      424.68    204.82 o 
   0 -14   4     9792.35    10178.66    858.29 o 
   1 -14   4       20.40      -89.82    232.56 o 
  -8 -13   4      401.97      282.12    163.52 o 
  -7 -13   4     4986.23     5215.73    306.17 o 
  -6 -13   4      620.89      775.55    267.08 o 
  -5 -13   4     3791.10     4500.48    445.08 o 
  -4 -13   4       86.07      113.55    169.47 o 
  -3 -13   4     8266.70     8824.52    460.62 o 
  -2 -13   4     2451.90     2585.30    260.89 o 
  -1 -13   4     5291.02     5485.43    354.40 o 
   0 -13   4     2383.54     2287.52    254.32 o 
   1 -13   4     7550.53     7617.51    432.09 o 
   2 -13   4     1970.40     1825.65    310.68 o 
   3 -13   4     2678.28     2776.87    511.55 o 
  -9 -12   4        2.93     -161.16    154.53 o 
  -8 -12   4     1913.15     2156.27    392.40 o 
  -7 -12   4      812.80     1078.65    169.65 o 
  -6 -12   4    12711.81    12569.59    494.06 o 
  -5 -12   4     1677.61     2042.29    178.23 o 
  -4 -12   4    11092.07    11087.73    372.63 o 
  -3 -12   4     4569.61     4433.69    296.79 o 
  -2 -12   4      403.82      594.80    176.83 o 
  -1 -12   4       52.72       46.60    154.06 o 
   0 -12   4     4999.08     4450.00    308.20 o 
   1 -12   4      321.15      412.91    170.92 o 
   2 -12   4     1303.72     1390.94    304.60 o 
   3 -12   4     4294.04     4265.41    315.55 o 
   4 -12   4       40.78       54.99    365.59 o 
   5 -12   4      425.72      391.63    385.29 o 
 -10 -11   4      892.41     1016.11    205.46 o 
  -9 -11   4     5910.18     5742.84    330.15 o 
  -8 -11   4     2499.28     2362.84    214.44 o 
  -7 -11   4    13444.16    13413.40    524.89 o 
  -6 -11   4     4275.35     4264.49    247.84 o 
  -5 -11   4     1572.10     1707.61    316.34 o 
  -4 -11   4      143.80       61.61    123.78 o 
  -3 -11   4    14957.38    14594.23    446.32 o 
  -2 -11   4        5.94      -44.31     80.49 o 
  -1 -11   4    10754.54    10761.20    395.35 o 
   0 -11   4     9367.78     9574.08    456.66 o 
   1 -11   4      192.80      225.23    145.18 o 
   2 -11   4    11344.95    11209.60    613.48 o 
   3 -11   4     4343.41     4231.83    289.60 o 
   4 -11   4       58.50      129.02    155.73 o 
   5 -11   4     5807.87     6540.35    659.91 o 
   6 -11   4       74.18      -80.00    335.27 o 
 -11 -10   4      695.49      516.16    170.57 o 
 -10 -10   4     6365.12     6760.76    463.90 o 
  -9 -10   4       89.40      133.25    241.72 o 
  -8 -10   4       26.58      146.25    116.42 o 
  -7 -10   4     2477.03     2461.29    166.40 o 
  -6 -10   4    25988.24    25561.48    861.21 o 
  -5 -10   4     1144.74     1152.66    118.40 o 
  -4 -10   4    13343.13    13790.09    422.67 o 
  -3 -10   4       38.41      264.98    126.72 o 
  -2 -10   4     4758.01     4417.72    190.97 o 
  -1 -10   4     6853.58     6986.17    252.28 o 
   0 -10   4     2995.13     3295.70    335.94 o 
   1 -10   4     2075.66     2283.62    137.89 o 
   2 -10   4     7194.43     7531.38    292.58 o 
   3 -10   4     9669.62     9490.70    442.94 o 
   4 -10   4        5.22       -8.41    245.15 o 
   5 -10   4     4926.51     5153.11    322.85 o 
   6 -10   4     3347.05     3386.93    500.07 o 
   7 -10   4     3666.58     3712.43    507.61 o 
 -11  -9   4     8595.75     8843.83    386.38 o 
 -10  -9   4       43.19       39.41    127.50 o 
  -9  -9   4     1293.55     1301.50    160.39 o 
  -8  -9   4     1099.80     1430.42    269.19 o 
  -7  -9   4    12442.73    12241.11    399.52 o 
  -6  -9   4     2358.07     2221.19    147.10 o 
  -5  -9   4     2010.50     2215.60    117.88 o 
  -4  -9   4     1644.85     1763.45    104.47 o 
  -3  -9   4     7674.53     8278.42    282.71 o 
  -2  -9   4     2714.87     2784.82    141.86 o 
  -1  -9   4    78563.30    76315.98   1944.17 o 
   0  -9   4     7433.28     7115.87    250.30 o 
   1  -9   4     2833.74     2836.36    143.91 o 
   2  -9   4     5344.26     5668.65    219.79 o 
   3  -9   4      183.17      161.59     84.79 o 
   4  -9   4     2809.41     2873.90    166.00 o 
   5  -9   4     1871.74     1946.78    146.02 o 
   6  -9   4      144.73      198.90    299.98 o 
   7  -9   4       30.52     -100.73    325.33 o 
   8  -9   4    10027.20     9347.54    799.19 o 
 -12  -8   4      119.90       71.68    156.82 o 
 -11  -8   4     1286.44     1242.02    183.66 o 
 -10  -8   4    15089.54    14240.07    479.96 o 
  -9  -8   4     1919.72     1909.14    170.53 o 
  -8  -8   4     2660.20     2756.02    202.07 o 
  -7  -8   4     2470.32     2109.13    155.75 o 
  -6  -8   4      471.58      495.31    126.84 o 
  -5  -8   4      323.57      335.21     75.20 o 
  -4  -8   4    10209.20    10283.14    274.42 o 
  -3  -8   4    14279.48    13754.43    362.60 o 
  -2  -8   4    17939.93    18143.49    510.97 o 
  -1  -8   4    14719.95    14616.95    423.17 o 
   0  -8   4    15334.24    15243.05    440.53 o 
   1  -8   4     4706.80     4652.65    208.73 o 
   2  -8   4    16840.73    17100.57    490.27 o 
   3  -8   4     1013.04      979.95    165.24 o 
   4  -8   4    13545.39    14140.63    679.95 o 
   5  -8   4     9928.20    10282.69    347.44 o 
   6  -8   4       33.02      103.07    101.27 o 
   7  -8   4     2698.67     2826.14    234.96 o 
   8  -8   4     2552.47     2436.81    455.19 o 
   9  -8   4      709.63     1321.71    370.90 o 
 -12  -7   4     1583.61     1474.21    194.82 o 
 -11  -7   4     5561.69     5222.26    341.00 o 
 -10  -7   4     1590.87     1498.17    178.28 o 
  -9  -7   4       25.30       31.03    121.83 o 
  -8  -7   4    22800.99    22054.61    634.82 o 
  -7  -7   4    14472.15    12986.56    496.29 o 
  -6  -7   4     2006.63     2085.62    192.37 o 
  -5  -7   4    18673.06    17534.99    425.33 o 
  -4  -7   4       57.92      196.87     62.41 o 
  -3  -7   4      296.62      268.94     57.65 o 
  -2  -7   4       65.09      218.92     82.42 o 
  -1  -7   4    28984.12    28485.43    756.56 o 
   0  -7   4      995.75      924.45     93.31 o 
   1  -7   4     7045.69     7230.42    238.97 o 
   2  -7   4    26803.22    27088.95    728.82 o 
   3  -7   4     5151.10     5072.49    197.15 o 
   4  -7   4    14011.67    14046.97    422.36 o 
   5  -7   4    16614.93    16830.16    498.58 o 
   6  -7   4       85.62      406.88    144.42 o 
   7  -7   4     3006.73     3231.55    693.40 o 
   8  -7   4     2305.07     2347.88    242.67 o 
   9  -7   4      100.48      144.77    159.17 o 
  10  -7   4     4049.46     4370.80    527.65 o 
 -12  -6   4     2535.24     2352.42    221.40 o 
 -11  -6   4     3019.05     2712.55    217.50 o 
 -10  -6   4     4591.24     4230.31    278.38 o 
  -9  -6   4     2674.92     2355.75    184.90 o 
  -8  -6   4     5962.50     5954.01    262.10 o 
  -7  -6   4    18334.55    17967.33    524.15 o 
  -6  -6   4     1096.31     1169.33    117.87 o 
  -5  -6   4     1455.87     1572.57     89.91 o 
  -4  -6   4    32001.77    31172.70    696.86 o 
  -3  -6   4     7622.20     7676.00    207.31 o 
  -2  -6   4     8550.85     8461.10    216.15 o 
  -1  -6   4    15756.41    16430.36    376.80 o 
   0  -6   4      832.65      771.91     73.72 o 
   1  -6   4    10732.70    11405.78    333.90 o 
   2  -6   4    13613.56    14010.75    398.69 o 
   3  -6   4     3282.71     3402.36    221.12 o 
   4  -6   4    19149.77    19766.93    552.35 o 
   5  -6   4    25136.74    24884.72    687.27 o 
   6  -6   4        0.18       18.79     84.66 o 
   7  -6   4    12722.74    12936.38    420.68 o 
   8  -6   4      322.84      270.34    190.85 o 
   9  -6   4     1323.83     1145.67    315.14 o 
  10  -6   4      488.84      621.22    300.83 o 
  11  -6   4     2878.10     3154.95    284.11 o 
 -13  -5   4      617.63      968.48    199.45 o 
 -12  -5   4      576.54      724.67    181.71 o 
 -11  -5   4    21165.89    20354.53    639.43 o 
 -10  -5   4     1447.26     1355.70    174.70 o 
  -9  -5   4     9646.20     9951.47    367.47 o 
  -8  -5   4    18502.81    18161.94    543.87 o 
  -7  -5   4     7079.65     6450.89    263.36 o 
  -6  -5   4      888.33      926.92    110.78 o 
  -5  -5   4    13106.54    12910.90    326.12 o 
  -4  -5   4     4351.88     4012.15    138.63 o 
  -3  -5   4     9949.73    10139.24    288.60 o 
  -2  -5   4    29197.83    28768.89    636.41 o 
  -1  -5   4    17466.82    18083.71    408.56 o 
   0  -5   4      988.65     1005.03     88.65 o 
   1  -5   4    23275.49    24442.72    644.82 o 
   2  -5   4    13184.47    12952.48    368.12 o 
   3  -5   4     7068.59     7516.65    202.20 o 
   4  -5   4    22922.42    23550.31    540.02 o 
   5  -5   4    18311.86    18940.25    453.36 o 
   6  -5   4    22172.43    23539.92    893.01 o 
   7  -5   4     2613.76     3135.34    160.65 o 
   8  -5   4     4903.35     5505.40    358.02 o 
   9  -5   4     7594.99     7610.87    387.21 o 
  10  -5   4     3834.33     3824.27    286.06 o 
  11  -5   4     2395.11     2551.76    309.83 o 
 -13  -4   4      478.41      283.65    168.19 o 
 -12  -4   4    12524.50    11525.17    441.16 o 
 -11  -4   4     1188.74     1083.39    169.57 o 
 -10  -4   4     6643.70     6275.18    344.45 o 
  -9  -4   4     1845.61     1829.58    167.63 o 
  -8  -4   4     9799.16     9765.94    352.12 o 
  -7  -4   4     8427.69     7977.25    293.89 o 
  -6  -4   4      541.22      405.91     96.67 o 
  -5  -4   4    17982.03    16700.58    467.70 o 
  -4  -4   4      953.56      939.92     65.43 o 
  -3  -4   4    63425.50    62769.21   1353.51 o 
  -2  -4   4    50208.98    50005.59   1080.29 o 
  -1  -4   4     9403.99     9515.37    226.43 o 
   0  -4   4     4676.00     4994.65    129.33 o 
   1  -4   4      462.45      578.32     86.16 o 
   2  -4   4      297.18      311.26     60.83 o 
   3  -4   4     1313.36     1476.00    154.33 o 
   4  -4   4     8582.04     8972.15    233.50 o 
   5  -4   4    14488.82    15244.65    373.17 o 
   6  -4   4     1656.19     1746.90    103.91 o 
   7  -4   4    34541.89    37211.04    853.71 o 
   8  -4   4     1122.41     1214.94    113.75 o 
   9  -4   4     4383.01     4263.70    221.43 o 
  10  -4   4     6174.92     6275.41    455.10 o 
  11  -4   4      457.69      264.87    145.87 o 
  12  -4   4      141.83      236.17    203.83 o 
 -13  -3   4        6.67        1.85    182.00 o 
 -12  -3   4      358.87      189.31    153.56 o 
 -11  -3   4    23328.63    21808.18    666.86 o 
 -10  -3   4      185.38      238.03    132.48 o 
  -9  -3   4    16729.25    15930.62    534.12 o 
  -8  -3   4     5003.82     4581.43    222.92 o 
  -7  -3   4     3032.16     2714.32    165.38 o 
  -6  -3   4     6002.04     5693.33    409.25 o 
  -5  -3   4     8622.33     8346.20    275.35 o 
  -4  -3   4     5214.23     5234.80    155.55 o 
  -3  -3   4    28088.47    28303.82    737.70 o 
  -2  -3   4    29007.94    27917.16    615.92 o 
  -1  -3   4    14432.56    14209.80    323.35 o 
   0  -3   4    32417.80    33500.50    724.68 o 
   1  -3   4    12097.13    12046.40    275.52 o 
   2  -3   4     5393.06     5358.56    138.76 o 
   3  -3   4    43818.98    44136.07    958.15 o 
   4  -3   4    14501.07    15045.09    356.85 o 
   5  -3   4      937.41     1090.54    120.73 o 
   6  -3   4     4114.83     4295.89    159.89 o 
   7  -3   4     8469.86     8967.79    263.31 o 
   8  -3   4    12615.61    12730.88    463.59 o 
   9  -3   4     2261.75     2533.70    174.90 o 
  10  -3   4     8805.96     8606.66    502.54 o 
  11  -3   4       90.70       33.21    131.12 o 
  12  -3   4    15600.34    16468.77    548.41 o 
 -13  -2   4        6.31      188.78    165.43 o 
 -12  -2   4     2755.68     2604.77    222.65 o 
 -11  -2   4     1009.95      908.85    160.06 o 
 -10  -2   4     5467.89     4874.44    254.81 o 
  -9  -2   4    16183.82    15749.66    527.08 o 
  -8  -2   4     9286.63     8785.94    330.04 o 
  -7  -2   4     1058.93     1200.01    131.73 o 
  -6  -2   4    66418.98    64914.81   1621.62 o 
  -5  -2   4    17316.54    16814.22    473.23 o 
  -4  -2   4     2389.90     2274.54    156.96 o 
  -3  -2   4    32401.78    31208.59    693.58 o 
  -2  -2   4     2946.80     3079.82     98.80 o 
  -1  -2   4      577.53      670.34     51.51 o 
   0  -2   4       52.07       93.98     32.25 o 
   1  -2   4    14871.69    15258.59    341.57 o 
   2  -2   4       32.06       63.37     27.87 o 
   3  -2   4    58101.61    58442.31   1254.91 o 
   4  -2   4    33609.73    32841.73    726.80 o 
   5  -2   4      662.57      751.21     84.27 o 
   6  -2   4     5222.65     5402.70    237.46 o 
   7  -2   4     5413.75     5538.15    191.70 o 
   8  -2   4     1078.67     1004.61    109.62 o 
   9  -2   4    22245.07    22232.45    888.46 o 
  10  -2   4      134.07      272.75    147.10 o 
  11  -2   4       47.18      105.56    128.31 o 
  12  -2   4      326.78      558.69    160.66 o 
 -13  -1   4     1326.55     1465.07    454.59 o 
 -12  -1   4     1180.72     1371.11    253.28 o 
 -11  -1   4     3031.38     3160.59    238.45 o 
 -10  -1   4      481.16      461.50    145.98 o 
  -9  -1   4    11297.55    10740.41    384.85 o 
  -8  -1   4    15812.69    14572.68    459.76 o 
  -7  -1   4     5588.87     5369.80    231.97 o 
  -6  -1   4    11991.94    11373.94    304.13 o 
  -5  -1   4    30620.02    29356.30    674.90 o 
  -4  -1   4    20788.13    20548.92    647.68 o 
  -3  -1   4    27021.33    26308.60    593.07 o 
  -2  -1   4    10273.17    10235.23    248.38 o 
  -1  -1   4    37668.80    36386.59    970.12 o 
   0  -1   4    43399.46    42934.46    927.28 o 
   1  -1   4       29.87       38.74     27.88 o 
   2  -1   4     8652.30     8780.87    243.33 o 
   3  -1   4    21015.35    21635.24    558.16 o 
   4  -1   4     8152.16     8174.81    211.39 o 
   5  -1   4     6859.65     6710.70    193.87 o 
   6  -1   4    15027.68    15059.57    376.31 o 
   7  -1   4     1256.90     1236.86     95.76 o 
   8  -1   4     3582.91     3581.76    191.79 o 
   9  -1   4    13068.31    14293.05    393.37 o 
  10  -1   4     8885.60     8713.43    368.45 o 
  11  -1   4     1118.08     1170.85    160.60 o 
  12  -1   4    10516.90    10532.96    469.99 o 
  13  -1   4      451.67      341.68    180.23 o 
 -12   0   4     9846.75     9523.27    398.23 o 
 -11   0   4      491.11      603.08    199.73 o 
 -10   0   4     2529.61     3041.77    340.94 o 
  -9   0   4     3334.72     3400.82    281.09 o 
  -8   0   4     3355.08     3118.07    188.51 o 
  -7   0   4     1136.40     1120.01     96.49 o 
  -6   0   4    34214.68    32869.46    883.51 o 
  -5   0   4       75.37      131.15     56.79 o 
  -4   0   4     5968.84     5693.64    170.85 o 
  -3   0   4   138007.38   128632.31   2744.87 o 
  -2   0   4      103.29      117.48     34.35 o 
  -1   0   4     7348.08     7278.95    236.37 o 
   0   0   4    29028.50    29651.11    644.70 o 
   1   0   4      474.27      459.81    115.64 o 
   2   0   4     3170.94     3572.41    120.81 o 
   3   0   4    55899.98    55723.40   1199.42 o 
   4   0   4    11543.99    11508.36    282.74 o 
   5   0   4    14593.77    14608.63    459.89 o 
   6   0   4      124.04       75.95     62.76 o 
   7   0   4     2922.18     2909.19    152.00 o 
   8   0   4     6565.26     7163.58    374.57 o 
   9   0   4    15581.28    16127.68    712.97 o 
  10   0   4     8783.65     9038.63    297.41 o 
  11   0   4      546.50      620.82    144.16 o 
  12   0   4       58.09      -86.30    149.49 o 
  13   0   4     4286.05     4240.91    299.13 o 
 -12   1   4     3826.89     4419.32    264.13 o 
 -11   1   4     2046.06     2397.21    209.01 o 
 -10   1   4      869.15     1249.54    180.97 o 
  -9   1   4     4645.66     4377.26    230.57 o 
  -8   1   4       32.27        9.78    108.57 o 
  -7   1   4     5861.42     5786.06    206.44 o 
  -6   1   4     5034.94     5033.63    179.45 o 
  -5   1   4      410.08      564.45     95.35 o 
  -4   1   4    11172.43    10652.79    373.68 o 
  -3   1   4    46256.62    43123.93   1620.88 o 
  -2   1   4    26905.20    27519.86    611.75 o 
  -1   1   4    32001.83    31772.63    694.09 o 
   0   1   4    19460.82    19703.40    437.58 o 
   1   1   4     4142.62     4394.68    116.19 o 
   2   1   4    69185.73    70615.88   1549.37 o 
   3   1   4      492.83      592.02     38.07 o 
   4   1   4      567.83      646.82     71.76 o 
   5   1   4       88.19      189.07     55.56 o 
   6   1   4    29900.72    30147.04    692.53 o 
   7   1   4      681.05      759.75     88.18 o 
   8   1   4     2851.37     3183.39    168.10 o 
   9   1   4    21897.41    22751.14    963.06 o 
  10   1   4      170.46      213.01     98.15 o 
  11   1   4     2207.03     2263.91    156.54 o 
  12   1   4     8662.02     8228.16    403.25 o 
  13   1   4     1459.39     1093.30    204.05 o 
 -12   2   4     6838.57     6598.86    318.37 o 
 -11   2   4     6099.74     6865.41    438.94 o 
 -10   2   4      956.83     1013.48    159.06 o 
  -9   2   4     1483.21     1465.00    158.57 o 
  -8   2   4      126.58      238.16     91.59 o 
  -7   2   4     8630.41     9494.29    413.32 o 
  -6   2   4    15323.61    14877.77    386.45 o 
  -5   2   4     2770.89     2781.43    157.61 o 
  -4   2   4    32892.64    30674.30    998.94 o 
  -3   2   4   122398.21   117223.45   2503.39 o 
  -2   2   4     2577.47     2578.60     92.76 o 
  -1   2   4    41838.45    41905.79    906.20 o 
   0   2   4     9667.17    10024.33    234.99 o 
   1   2   4    29786.59    30739.94    667.43 o 
   2   2   4    44906.64    45619.90    984.83 o 
   3   2   4    49586.63    48641.67   1238.95 o 
   4   2   4      818.70      664.08     50.66 o 
   5   2   4    13217.95    12672.54    317.62 o 
   6   2   4      233.94      210.74     67.96 o 
   7   2   4      168.53      256.91     73.17 o 
   8   2   4       60.08       85.03     79.55 o 
   9   2   4    12298.61    12697.04    365.18 o 
  10   2   4     6234.66     6355.25    320.34 o 
  11   2   4    17756.01    18285.43   1010.88 o 
  12   2   4     1688.36     1241.50    196.16 o 
  13   2   4      914.21      615.12    192.29 o 
 -12   3   4     1594.03     1905.81    204.82 o 
 -11   3   4       66.79        1.68    136.68 o 
 -10   3   4    10390.77    10840.40    400.79 o 
  -9   3   4      329.28      365.35    128.83 o 
  -8   3   4     7046.52     7128.82    250.64 o 
  -7   3   4    26095.32    26039.32    822.95 o 
  -6   3   4     1301.60     1358.24    105.62 o 
  -5   3   4       49.84      -42.75     65.65 o 
  -4   3   4     2523.94     2460.16    109.61 o 
  -3   3   4      345.60      342.44     55.34 o 
  -2   3   4     1378.64     1636.07     78.66 o 
  -1   3   4    11689.75    11771.78    276.12 o 
   0   3   4    44996.93    44819.27    964.09 o 
   1   3   4    12798.60    13335.33    306.48 o 
   2   3   4   107883.79   105961.60   2706.96 o 
   3   3   4      969.84     1093.36    149.23 o 
   4   3   4     7148.56     6978.88    190.25 o 
   5   3   4     7541.89     7598.54    214.23 o 
   6   3   4      472.29      636.51     72.65 o 
   7   3   4      324.72      415.02     76.89 o 
   8   3   4     9473.52     8799.25    440.49 o 
   9   3   4       19.13       15.88     90.82 o 
  10   3   4      476.36      279.74    146.07 o 
  11   3   4     1149.02     1226.38    227.76 o 
  12   3   4    11037.83    11011.80    891.73 o 
  13   3   4       24.86      -91.31    197.36 o 
 -11   4   4     4780.48     4974.18    471.46 o 
 -10   4   4     1020.77      876.13    196.73 o 
  -9   4   4     1996.57     2428.47    188.43 o 
  -8   4   4     1325.53     1538.34    130.39 o 
  -7   4   4    11292.69    11724.45    550.26 o 
  -6   4   4    23659.10    22916.22    558.81 o 
  -5   4   4    17934.44    17095.15    425.71 o 
  -4   4   4     9110.07     8755.85    242.97 o 
  -3   4   4     1896.26     1855.69    171.71 o 
  -2   4   4    25491.58    24364.54    548.44 o 
  -1   4   4    23292.85    22606.85    503.89 o 
   0   4   4      680.77      772.01     51.80 o 
   1   4   4    11064.06    11142.53    262.96 o 
   2   4   4    15220.06    15575.45    359.97 o 
   3   4   4    48404.51    49898.60   1081.93 o 
   4   4   4     2206.56     2330.76    109.27 o 
   5   4   4    53899.50    55162.30   1206.24 o 
   6   4   4      469.86      618.92     72.09 o 
   7   4   4    51097.46    49110.95   1095.47 o 
   8   4   4     4943.50     4755.04    207.32 o 
   9   4   4     7934.34     7256.72    249.80 o 
  10   4   4     1428.02     1320.33    126.97 o 
  11   4   4     4371.10     3927.71    216.97 o 
  12   4   4      510.52      362.09    139.16 o 
  13   4   4      207.44      217.70    169.94 o 
 -11   5   4     3507.25     3986.97    315.53 o 
 -10   5   4     2322.71     2544.60    280.62 o 
  -9   5   4     1897.11     2100.30    229.16 o 
  -8   5   4     2713.83     2621.81    213.71 o 
  -7   5   4     2373.27     2596.86    147.64 o 
  -6   5   4      797.00      726.41    114.55 o 
  -5   5   4     1180.78     1222.69     95.83 o 
  -4   5   4    31878.26    30632.17    730.37 o 
  -3   5   4      243.43      245.50     51.05 o 
  -2   5   4     3834.36     3988.51    123.65 o 
  -1   5   4    54847.16    53748.61   1379.37 o 
   0   5   4       94.04      163.25     38.37 o 
   1   5   4    12025.37    12472.56    295.07 o 
   2   5   4    46399.13    48031.18   1041.94 o 
   3   5   4     4807.71     4837.97    149.24 o 
   4   5   4    21503.88    22392.39    515.55 o 
   5   5   4     1383.18     1495.00     87.55 o 
   6   5   4      402.52      366.09     69.69 o 
   7   5   4     3144.33     3100.37    138.26 o 
   8   5   4    35379.45    35378.67    818.71 o 
   9   5   4     5559.44     5375.88    207.43 o 
  10   5   4     5363.20     5535.44    224.64 o 
  11   5   4      128.85      194.85    116.58 o 
  12   5   4        6.33      -37.37    116.72 o 
  13   5   4      310.20      157.88    172.48 o 
 -10   6   4     3471.93     3225.11    282.58 o 
  -9   6   4     2236.88     2452.86    234.90 o 
  -8   6   4     3045.48     3089.35    298.08 o 
  -7   6   4     2158.41     2511.69    195.20 o 
  -6   6   4      346.55      366.12    115.91 o 
  -5   6   4    28973.80    27733.55    786.23 o 
  -4   6   4     3648.90     3750.90    140.10 o 
  -3   6   4     2041.15     1958.47     97.69 o 
  -2   6   4     5214.43     4885.39    257.63 o 
  -1   6   4     5660.92     5259.18    191.78 o 
   0   6   4     1508.29     1606.49    104.73 o 
   1   6   4    52103.91    50585.70   1296.31 o 
   2   6   4     6866.75     7233.25    193.49 o 
   4   6   4     2707.80     3017.24    118.77 o 
   5   6   4    30686.94    31415.87    714.46 o 
   6   6   4     3842.57     3944.29    301.35 o 
   7   6   4    23699.32    23992.58    576.61 o 
   8   6   4     5997.79     6034.87    211.39 o 
   9   6   4     3075.59     3269.62    162.21 o 
  10   6   4     2593.79     3084.94    281.54 o 
  11   6   4     5875.45     5761.86    265.16 o 
  12   6   4      995.06     1105.31    160.57 o 
  13   6   4     4814.17     4660.99    264.00 o 
  -9   7   4     3190.65     3047.32    218.87 o 
  -8   7   4    14426.99    14189.75    767.48 o 
  -7   7   4      557.58      697.54    161.14 o 
  -6   7   4      651.52      601.88    128.95 o 
  -5   7   4     1356.34     1236.75    137.23 o 
  -4   7   4     6623.06     6362.20    259.91 o 
  -3   7   4      315.34      508.11    106.48 o 
  -2   7   4    16655.21    16407.78    477.41 o 
  -1   7   4     2977.30     2869.36    215.18 o 
   0   7   4    12361.32    12503.26    514.94 o 
   1   7   4     3056.68     3209.60    142.65 o 
   2   7   4    28102.85    27478.21    614.46 o 
   3   7   4    12018.29    12296.88    303.46 o 
   4   7   4    12918.33    12995.65    382.22 o 
   5   7   4      506.49      561.50     74.22 o 
   6   7   4      146.17      161.05     69.52 o 
   7   7   4       30.49       44.12     71.12 o 
   8   7   4    18961.98    19891.42    703.65 o 
   9   7   4        1.60       56.27     82.72 o 
  10   7   4    20580.54    20815.49    607.11 o 
  11   7   4       50.38     -132.21    106.92 o 
  12   7   4     1367.67     1461.20    230.05 o 
  13   7   4     1276.46     1402.85    311.07 o 
  -9   8   4     4117.29     3985.86    403.15 o 
  -8   8   4     8302.27     8821.49    364.54 o 
  -7   8   4     4006.93     3784.81    244.68 o 
  -6   8   4     1767.97     1654.07    165.01 o 
  -5   8   4     7380.16     7212.29    296.33 o 
  -4   8   4       33.51      131.51     97.83 o 
  -3   8   4    13042.08    12279.38    396.27 o 
  -2   8   4       66.44      193.44     79.38 o 
  -1   8   4     1567.65     1413.09    191.86 o 
   0   8   4      678.53      818.81     85.88 o 
   1   8   4    41189.24    41305.23   1183.98 o 
   2   8   4     9022.95     8535.42    365.42 o 
   3   8   4     5198.46     5154.16    158.62 o 
   4   8   4    10156.31     9947.96    262.00 o 
   5   8   4       56.29       32.29     59.06 o 
   6   8   4     2376.56     2470.39    122.65 o 
   7   8   4    38206.47    38471.99    880.89 o 
   8   8   4     2726.79     2623.26    143.16 o 
   9   8   4     4837.44     4884.89    198.56 o 
  10   8   4      283.00      342.30    117.54 o 
  11   8   4     7205.34     6685.91    293.53 o 
  12   8   4      112.46       76.89    134.20 o 
  13   8   4    15130.92    15647.54    532.60 o 
  -8   9   4     9194.56     8129.76    507.52 o 
  -7   9   4     3626.94     3893.56    243.45 o 
  -6   9   4     9781.25     9148.75    454.14 o 
  -5   9   4      356.72      207.21    117.81 o 
  -4   9   4      272.04      419.36    112.21 o 
  -3   9   4    10320.14    10784.60    364.79 o 
  -2   9   4    13482.99    12730.87    403.52 o 
  -1   9   4        3.98      -74.88     72.31 o 
   0   9   4     7717.20     7116.03    252.66 o 
   1   9   4      448.80      594.73     85.94 o 
   2   9   4     6457.98     6491.35    235.68 o 
   3   9   4       21.95       56.26     70.70 o 
   4   9   4     6665.70     6698.59    197.71 o 
   5   9   4     1365.80     1351.09     93.78 o 
   6   9   4    31762.35    32794.00    756.67 o 
   7   9   4     1898.46     1936.14    121.59 o 
   8   9   4     7648.66     8011.27    260.01 o 
   9   9   4     2450.92     2529.11    146.47 o 
  10   9   4     5491.34     5467.10    322.74 o 
  11   9   4     1340.09     1593.34    165.99 o 
  12   9   4     6718.31     7195.23    367.19 o 
  -7  10   4       19.30      123.17    193.77 o 
  -6  10   4      898.43      567.69    624.71 o 
  -5  10   4    11539.41    11382.33    414.51 o 
  -4  10   4     1970.74     1994.80    191.44 o 
  -3  10   4    21076.55    20099.32    682.25 o 
  -2  10   4     5506.46     5133.88    331.47 o 
  -1  10   4     5793.23     5605.06    232.69 o 
   0  10   4       81.89      118.62     84.29 o 
   1  10   4     3084.52     3053.38    156.22 o 
   2  10   4       91.59      168.31     82.10 o 
   3  10   4     8257.92     8306.53    296.53 o 
   4  10   4       87.27       87.30     82.63 o 
   5  10   4      138.63      262.17     91.50 o 
   6  10   4     1943.05     1934.16    140.72 o 
   7  10   4    26106.90    26430.68    633.13 o 
   8  10   4     3880.93     3899.79    189.41 o 
   9  10   4     8648.62     8355.20    316.65 o 
  10  10   4        0.05       33.99    106.59 o 
  11  10   4      841.82      891.65    151.51 o 
  12  10   4      830.72     1265.89    179.92 o 
  -6  11   4     4420.07     3892.19    329.79 o 
  -5  11   4       83.38       41.79    250.72 o 
  -4  11   4     1399.12     1807.45    385.98 o 
  -3  11   4      905.91     1182.51    211.81 o 
  -2  11   4     4064.22     4246.83    400.54 o 
  -1  11   4     1626.32     1444.12    135.83 o 
   0  11   4    28220.18    27861.93    781.94 o 
   1  11   4     1103.99      880.40    111.22 o 
   2  11   4     3797.41     3869.29    189.18 o 
   3  11   4      284.63      269.99     92.76 o 
   4  11   4     1976.56     2118.65    145.63 o 
   5  11   4      195.44      410.72    102.96 o 
   6  11   4     8619.38     8988.02    454.53 o 
   7  11   4     1118.81     1287.49    140.13 o 
   8  11   4     1333.32     1541.22    165.70 o 
   9  11   4      128.65       66.17    236.25 o 
  10  11   4     5817.29     5490.55    257.58 o 
  11  11   4     1800.86     1769.77    183.96 o 
  -5  12   4     1884.51     1894.45    274.69 o 
  -4  12   4     1327.14     1650.50    249.53 o 
  -3  12   4    13158.90    11945.07    576.95 o 
  -2  12   4        3.20       87.28    169.75 o 
  -1  12   4     7658.27     7569.12    412.22 o 
   0  12   4      107.53      148.61    148.34 o 
   1  12   4     2829.17     3269.45    257.54 o 
   2  12   4      256.15      303.89    137.54 o 
   3  12   4    11755.11    11844.30    392.90 o 
   4  12   4     2559.32     2903.71    176.46 o 
   5  12   4     3884.56     3606.22    201.70 o 
   6  12   4        7.00      181.59    142.13 o 
   7  12   4     1074.75     1077.76    139.70 o 
   8  12   4       19.79      -59.81    108.33 o 
   9  12   4    13873.35    14062.24    567.35 o 
  10  12   4       23.33       36.33    149.62 o 
  -3  13   4      134.46      -55.70    392.06 o 
  -2  13   4      861.68     1281.17    235.01 o 
  -1  13   4      217.56       -0.87    171.94 o 
   0  13   4    19470.21    17369.60    720.82 o 
   1  13   4      316.40      302.26    296.46 o 
   2  13   4     5689.02     5566.35    345.64 o 
   3  13   4       92.03      304.95    158.25 o 
   4  13   4     1493.66     1429.29    206.04 o 
   5  13   4     2181.37     2398.68    180.07 o 
   6  13   4     6286.10     6286.82    282.01 o 
   7  13   4      348.07      301.76    128.89 o 
   8  13   4      184.62       68.15    151.22 o 
   9  13   4        4.48      -22.41    295.01 o 
  -1  14   4     2508.31     2575.91    288.47 o 
   0  14   4      296.38       62.68    186.74 o 
   1  14   4       52.16      102.58    172.94 o 
   2  14   4        4.31      -71.13    163.74 o 
   3  14   4     4904.00     4608.46    325.00 o 
   4  14   4      622.25      794.36    213.80 o 
   5  14   4    17226.32    17547.08   1374.39 o 
   6  14   4        1.74       -6.12    164.04 o 
   7  14   4       48.00      122.14    169.94 o 
  -5 -14   5      421.92      347.43    282.16 o 
  -4 -14   5    12076.92    12612.66    820.43 o 
  -3 -14   5      154.33       66.80    189.96 o 
  -2 -14   5     4409.27     4505.11    347.93 o 
  -1 -14   5     2270.50     2753.39    297.36 o 
   0 -14   5       93.79       93.70    203.84 o 
  -7 -13   5     3637.48     3886.24    357.02 o 
  -6 -13   5     1202.79     1276.12    178.03 o 
  -5 -13   5    10607.22    11382.78    743.34 o 
  -4 -13   5     7597.11     7928.18    600.46 o 
  -3 -13   5     1956.58     1985.43    247.60 o 
  -2 -13   5     8810.38     9169.21    478.81 o 
  -1 -13   5     2450.61     2397.76    259.36 o 
   0 -13   5     1856.35     1993.78    251.44 o 
   1 -13   5     5318.38     5714.49    379.51 o 
   2 -13   5     2868.14     2477.75    492.02 o 
   3 -13   5        7.07     -119.75    362.68 o 
  -9 -12   5      178.72      189.71    174.87 o 
  -8 -12   5    14746.10    13959.94    576.25 o 
  -7 -12   5      243.75      453.34    154.91 o 
  -6 -12   5     1216.96     1380.53    177.24 o 
  -5 -12   5      346.50      342.34    125.71 o 
  -4 -12   5     2876.87     2908.73    172.49 o 
  -3 -12   5        2.55       71.36     96.05 o 
  -2 -12   5     3109.58     3224.57    567.23 o 
  -1 -12   5     9843.43     9838.41    479.64 o 
   0 -12   5     1295.24     1435.09    210.91 o 
   1 -12   5     7185.05     6965.61    397.03 o 
   2 -12   5     4520.84     4751.62    430.43 o 
   3 -12   5     1242.50     1512.55    430.52 o 
   4 -12   5     2520.96     2969.26    518.06 o 
 -10 -11   5     6712.94     6073.05    368.88 o 
  -9 -11   5      233.17      437.61    178.77 o 
  -8 -11   5     1487.44     1513.16    330.21 o 
  -7 -11   5     2341.56     2342.45    249.27 o 
  -6 -11   5     8066.96     7563.79    394.03 o 
  -5 -11   5    14422.72    14225.05    529.67 o 
  -4 -11   5      480.47      330.05     98.49 o 
  -3 -11   5     2008.16     2166.80    147.92 o 
  -2 -11   5     8578.73     8445.24    302.43 o 
  -1 -11   5       49.76      -10.53     84.42 o 
   0 -11   5       10.22       36.57     84.81 o 
   1 -11   5    13721.21    14072.44    595.14 o 
   2 -11   5     2006.36     2239.04    281.90 o 
   3 -11   5      636.42      647.76    232.31 o 
   4 -11   5    11134.36    12349.35    901.12 o 
   5 -11   5       74.04      121.81    335.27 o 
   6 -11   5     2303.36     1371.22    435.83 o 
 -10 -10   5      358.87      575.06    164.31 o 
  -9 -10   5      512.75      506.77    145.38 o 
  -8 -10   5      526.54      563.30    133.87 o 
  -7 -10   5      194.98      416.21    278.99 o 
  -6 -10   5     2814.18     3163.56    349.66 o 
  -5 -10   5    11584.76    11720.22    454.34 o 
  -4 -10   5     4029.85     3801.46    216.38 o 
  -3 -10   5     1327.30     1421.51    123.73 o 
  -2 -10   5    12050.86    12171.00    384.10 o 
  -1 -10   5     2296.60     2192.16    137.26 o 
   0 -10   5     6514.74     6217.43    257.66 o 
   1 -10   5     2820.86     3020.07    159.56 o 
   2 -10   5       38.58      -77.17     83.57 o 
   3 -10   5     9902.36    10143.79    344.24 o 
   4 -10   5     2282.47     2312.43    414.59 o 
   5 -10   5     2869.78     2788.69    454.85 o 
   6 -10   5     1927.55     2260.86    445.77 o 
   7 -10   5     3131.73     2533.94    479.34 o 
 -11  -9   5     9918.28     9705.77    405.67 o 
 -10  -9   5       76.82       35.93    139.88 o 
  -9  -9   5     3318.68     3298.35    216.18 o 
  -8  -9   5     4726.81     4912.15    277.25 o 
  -7  -9   5     4831.70     4581.81    458.90 o 
  -6  -9   5    15086.23    15101.29    453.62 o 
  -5  -9   5    23634.60    23834.03    774.52 o 
  -4  -9   5       40.88      -24.77     79.77 o 
  -3  -9   5     3628.35     4033.09    253.21 o 
  -2  -9   5     3101.74     3101.41    155.68 o 
  -1  -9   5       25.33      175.08    135.19 o 
   0  -9   5     2684.07     2604.82    140.82 o 
   1  -9   5     7213.52     7227.65    377.03 o 
   2  -9   5       58.78       -2.97     79.01 o 
   3  -9   5     6136.84     5901.66    235.69 o 
   4  -9   5    23856.46    24334.70    690.64 o 
   5  -9   5       12.07       37.74    132.84 o 
   6  -9   5     3710.56     4636.34    551.13 o 
   7  -9   5     3536.56     3780.10    527.14 o 
   8  -9   5     2278.02     3173.98    492.88 o 
 -11  -8   5     4097.53     4347.53    324.69 o 
 -10  -8   5     5762.14     5993.59    293.82 o 
  -9  -8   5    10447.21     9817.25    695.61 o 
  -8  -8   5      794.82      930.81    150.83 o 
  -7  -8   5      430.51      283.38    112.91 o 
  -6  -8   5     5475.50     4991.08    216.51 o 
  -5  -8   5     5587.53     5852.56    226.24 o 
  -4  -8   5     1209.25     1248.61     85.24 o 
  -3  -8   5    13162.08    13179.24    401.81 o 
  -2  -8   5     3027.23     3237.07    222.34 o 
  -1  -8   5     8577.12     8778.49    285.86 o 
   0  -8   5    11344.46    11020.98    339.55 o 
   1  -8   5    10120.29    10383.08    534.48 o 
   2  -8   5     2129.63     2090.89    166.05 o 
   3  -8   5     4152.12     3843.40    177.50 o 
   4  -8   5     2504.32     2440.92    144.42 o 
   5  -8   5     1463.94     1668.94    246.35 o 
   6  -8   5       55.86     -111.42    137.63 o 
   7  -8   5    10523.54    10649.11    484.92 o 
   8  -8   5       23.99      208.15    171.06 o 
   9  -8   5    11608.15    14090.26   1012.99 o 
 -12  -7   5     9462.91     9008.11    437.77 o 
 -11  -7   5     1758.53     1854.81    283.21 o 
 -10  -7   5      247.76      354.85    144.62 o 
  -9  -7   5    30871.01    28188.63    794.52 o 
  -8  -7   5      690.02      801.19    140.82 o 
  -7  -7   5    11239.73    10115.84    350.97 o 
  -6  -7   5    14651.24    13973.78    422.65 o 
  -5  -7   5     1339.91     1459.04    107.17 o 
  -4  -7   5     7617.20     7819.40    222.67 o 
  -3  -7   5      261.47      324.93     56.25 o 
  -2  -7   5     1063.75     1150.01     63.63 o 
  -1  -7   5     1248.66     1202.28     93.18 o 
   0  -7   5    18151.25    18295.42    509.36 o 
   1  -7   5    47088.58    47930.27   1239.23 o 
   2  -7   5     1409.21     1570.69    105.36 o 
   3  -7   5    14253.27    14630.93    432.31 o 
   4  -7   5     1340.51     1361.86    132.50 o 
   5  -7   5     5598.66     5725.35    229.74 o 
   6  -7   5    11714.18    11534.24    485.71 o 
   7  -7   5      444.32      645.01    189.13 o 
   8  -7   5     3369.41     3295.24    259.21 o 
   9  -7   5      792.88      750.92    196.02 o 
  10  -7   5     6990.37     7265.71    417.02 o 
 -12  -6   5     6689.29     6333.17    323.68 o 
 -11  -6   5    16874.12    15961.42    541.14 o 
 -10  -6   5     8477.28     8061.14    343.33 o 
  -9  -6   5     7392.82     6741.17    299.44 o 
  -8  -6   5     2404.30     2325.21    174.19 o 
  -7  -6   5    33226.03    31405.72    844.24 o 
  -6  -6   5     6705.61     6706.18    256.51 o 
  -5  -6   5     1329.82     1303.06     87.58 o 
  -4  -6   5     5442.15     5369.52    170.30 o 
  -3  -6   5     9518.21     9569.67    247.51 o 
  -2  -6   5      310.35      329.24     46.91 o 
  -1  -6   5     2598.61     2766.55     92.48 o 
   0  -6   5    12573.89    12916.56    372.99 o 
   1  -6   5     4201.69     4121.30    161.72 o 
   2  -6   5     3765.72     3575.55    187.60 o 
   3  -6   5    17493.00    17414.92    492.10 o 
   4  -6   5       35.96       37.95     65.01 o 
   5  -6   5     4568.66     4714.41    199.35 o 
   6  -6   5    14541.51    14251.13    701.20 o 
   7  -6   5     4095.07     4669.16    283.23 o 
   8  -6   5     7550.48     7494.62    385.17 o 
   9  -6   5     9933.09    10097.17    467.18 o 
  10  -6   5      140.87       46.62    194.27 o 
 -12  -5   5     1886.62     1655.00    200.22 o 
 -11  -5   5       81.08      164.54    146.52 o 
 -10  -5   5       48.00      -88.65    135.09 o 
  -9  -5   5     3060.73     2989.24    204.42 o 
  -8  -5   5       75.77      -29.29    113.84 o 
  -7  -5   5    18416.51    17856.38    622.10 o 
  -6  -5   5    55837.70    51600.32   1305.44 o 
  -5  -5   5       21.92       64.87     56.52 o 
  -4  -5   5    36041.38    35489.16    792.63 o 
  -3  -5   5     8643.31     8855.87    233.46 o 
  -2  -5   5     2444.34     2462.43     93.59 o 
  -1  -5   5    17084.13    18282.41    416.94 o 
   0  -5   5      201.19      288.04     65.50 o 
   1  -5   5     5729.01     5751.12    152.67 o 
   2  -5   5    18899.05    19339.68    441.38 o 
   3  -5   5     1291.38     1272.75     67.58 o 
   4  -5   5    11003.59    11777.89    294.98 o 
   5  -5   5    12500.92    12917.37    462.03 o 
   6  -5   5    12602.10    13034.83    403.14 o 
   7  -5   5     2063.89     2125.30    149.23 o 
   8  -5   5    13598.59    13044.04    541.63 o 
   9  -5   5     1237.71     1875.68    351.28 o 
  10  -5   5      243.04      496.17    204.04 o 
  11  -5   5      354.31      334.50    249.61 o 
 -12  -4   5     7820.02     6472.50    701.15 o 
 -11  -4   5       25.17       85.32    141.32 o 
 -10  -4   5     9759.01     9523.76    379.28 o 
  -9  -4   5     5680.32     5677.62    269.80 o 
  -8  -4   5     6929.04     6810.74    287.68 o 
  -7  -4   5    27234.69    25723.13    711.41 o 
  -6  -4   5     5261.66     5050.75    307.01 o 
  -5  -4   5     5481.13     5671.24    176.10 o 
  -4  -4   5     3251.14     3247.56    122.27 o 
  -3  -4   5    10346.43    10555.77    265.20 o 
  -2  -4   5       34.01      149.55     44.21 o 
  -1  -4   5    67661.91    68772.27   1471.70 o 
   0  -4   5     1574.34     1559.37     89.12 o 
   1  -4   5     4086.98     4286.69    121.01 o 
   2  -4   5     3631.22     3674.23    116.91 o 
   3  -4   5    13072.99    12783.49    306.41 o 
   4  -4   5      191.71      181.75     77.74 o 
   5  -4   5     3342.46     3383.58    125.68 o 
   6  -4   5    12114.63    12036.07    315.84 o 
   7  -4   5      466.16      378.07    103.11 o 
   8  -4   5     1633.68     1796.08    327.56 o 
   9  -4   5    15344.81    15902.62    558.01 o 
  10  -4   5     1491.08     1607.96    169.42 o 
  11  -4   5    14596.45    15605.71    698.97 o 
 -12  -3   5       43.26       18.81    150.18 o 
 -11  -3   5     2784.21     2372.02    210.32 o 
 -10  -3   5    11776.47    11039.64    411.16 o 
  -9  -3   5     5883.03     5936.72    277.08 o 
  -8  -3   5     2272.37     2298.12    200.22 o 
  -7  -3   5    29548.52    27485.35    754.80 o 
  -6  -3   5    12460.66    11918.77    378.83 o 
  -5  -3   5     3660.46     3727.24    210.38 o 
  -4  -3   5    33235.32    32220.95    725.71 o 
  -3  -3   5       61.28       65.99     49.36 o 
  -2  -3   5    46868.76    46261.04   1004.10 o 
  -1  -3   5    12035.24    11675.12    277.71 o 
   0  -3   5     4823.62     4835.86    132.24 o 
   1  -3   5      744.83      733.57     91.32 o 
   2  -3   5    17923.77    17443.96    394.88 o 
   3  -3   5     7777.47     7844.10    197.93 o 
   4  -3   5      845.89      942.40    211.58 o 
   5  -3   5     3874.40     3948.51    162.43 o 
   6  -3   5     3983.14     4219.34    150.43 o 
   7  -3   5        5.80       17.34    122.51 o 
   8  -3   5    39161.57    38849.26   1034.81 o 
   9  -3   5      644.22      567.58    179.45 o 
  10  -3   5      514.92      693.49    141.67 o 
  11  -3   5     5888.56     6172.23    291.87 o 
  12  -3   5     2011.52     2011.22    200.67 o 
 -12  -2   5       11.05       38.93    153.15 o 
 -11  -2   5     1882.82     1642.66    241.09 o 
 -10  -2   5    21589.51    21729.51    657.83 o 
  -9  -2   5       36.77      -28.83    123.79 o 
  -8  -2   5     2781.13     2638.36    182.52 o 
  -7  -2   5    12884.41    12542.07    408.37 o 
  -6  -2   5      213.04      467.10    175.79 o 
  -5  -2   5     2385.35     2345.85    102.66 o 
  -4  -2   5     3319.74     3237.65    118.91 o 
  -3  -2   5     5162.63     5115.27    155.59 o 
  -2  -2   5    15490.30    16096.55    375.93 o 
  -1  -2   5   129299.62   124285.23   2633.60 o 
   0  -2   5    23646.65    24320.97    538.61 o 
   1  -2   5     8584.24     8499.02    207.41 o 
   2  -2   5     1910.09     2137.74     91.60 o 
   3  -2   5     2932.88     2931.90    119.81 o 
   4  -2   5     3377.09     3486.79    162.29 o 
   5  -2   5    16976.74    17165.96    409.05 o 
   6  -2   5     2386.44     2432.59    136.02 o 
   7  -2   5      444.42      527.01     77.09 o 
   8  -2   5      537.37      507.13    110.20 o 
   9  -2   5    17985.10    17943.54    761.27 o 
  10  -2   5      383.85      302.37    127.58 o 
  11  -2   5    12722.08    12402.74    586.97 o 
  12  -2   5     1066.14     1075.52    168.93 o 
 -12  -1   5      567.59      605.36    169.91 o 
 -11  -1   5     4206.76     4168.13    281.37 o 
 -10  -1   5     2486.50     2405.03    191.27 o 
  -9  -1   5     4727.56     4234.25    231.67 o 
  -8  -1   5    20036.97    20102.12    592.61 o 
  -7  -1   5     4810.73     5023.72    227.04 o 
  -6  -1   5      143.12      270.14     61.42 o 
  -5  -1   5    27107.63    26183.94    610.07 o 
  -4  -1   5    17475.11    17339.30    417.05 o 
  -3  -1   5    11466.35    11398.68    285.24 o 
  -2  -1   5    16728.14    16007.37    375.33 o 
  -1  -1   5    12089.04    11868.05    283.88 o 
   0  -1   5     5528.81     5711.14    168.44 o 
   1  -1   5     3457.63     3432.78    100.41 o 
   2  -1   5    43823.02    45074.06   1117.58 o 
   3  -1   5      562.30      692.14     65.58 o 
   4  -1   5    56940.83    56413.43   1408.32 o 
   5  -1   5    15982.83    16301.70    389.45 o 
   6  -1   5      222.80      309.79     64.31 o 
   7  -1   5     4584.72     4468.74    234.79 o 
   8  -1   5     9562.34    10145.03    572.19 o 
   9  -1   5       20.65        2.78    101.00 o 
  10  -1   5      626.56      622.07    134.76 o 
  11  -1   5       93.61       61.49    164.75 o 
  12  -1   5       80.29       26.93    141.70 o 
  13  -1   5      949.17      906.49    203.16 o 
 -12   0   5      994.96     1113.22    186.38 o 
 -11   0   5     3873.73     4191.54    252.65 o 
 -10   0   5      959.35     1144.21    161.14 o 
  -9   0   5    10589.84    10800.30    610.54 o 
  -8   0   5       33.86       37.68    108.39 o 
  -7   0   5    40018.94    41511.63   1086.27 o 
  -6   0   5     2747.73     2899.74    130.31 o 
  -5   0   5    17264.52    16677.57    422.20 o 
  -4   0   5    28339.16    27376.91    626.23 o 
  -3   0   5     4400.97     4428.11    215.40 o 
  -2   0   5    19510.49    18674.67    428.90 o 
  -1   0   5    44653.79    45137.81    978.89 o 
   0   0   5      348.04      310.38     40.86 o 
   1   0   5    47337.37    47783.41   1029.95 o 
   2   0   5    10153.50    10098.14    211.98 o 
   3   0   5       99.84      207.55     68.66 o 
   4   0   5    10344.96    10560.16    299.70 o 
   5   0   5    37630.00    39004.47    869.58 o 
   6   0   5    16121.14    16189.33    544.52 o 
   7   0   5    20301.67    20839.62    587.10 o 
   8   0   5     1075.49     1075.72    146.69 o 
   9   0   5      266.33      416.63    116.27 o 
  10   0   5     1976.58     1797.80    165.69 o 
  11   0   5     7425.48     7660.15    486.88 o 
  12   0   5      489.51      530.22    160.25 o 
  13   0   5     7270.62     7141.27    377.50 o 
 -12   1   5     7832.77     8089.28    369.33 o 
 -11   1   5     2714.94     2641.55    216.50 o 
 -10   1   5       89.30       12.68    159.66 o 
  -9   1   5     4404.53     4488.63    237.97 o 
  -8   1   5    13245.10    14017.10    456.27 o 
  -7   1   5      815.26      787.69    105.19 o 
  -6   1   5        3.88      139.81     69.71 o 
  -5   1   5     7198.09     7075.06    214.56 o 
  -4   1   5     3652.33     3657.83    136.41 o 
  -3   1   5      302.08      356.14     53.11 o 
  -2   1   5    54930.59    53048.78   1149.63 o 
  -1   1   5     8227.08     8650.58    214.57 o 
   0   1   5    16345.03    17217.68    458.50 o 
   1   1   5    31155.55    32035.67    699.51 o 
   2   1   5    28900.12    29467.16    645.34 o 
   3   1   5    23344.74    23936.73    533.67 o 
   4   1   5    20202.22    21222.62    592.02 o 
   5   1   5       24.97       50.30     66.84 o 
   6   1   5    10588.27    10584.39    444.68 o 
   7   1   5     1123.70     1299.96    136.62 o 
   8   1   5     8612.79     9074.66    441.81 o 
   9   1   5      457.13      460.80     96.35 o 
  10   1   5    17210.60    16985.13    623.23 o 
  11   1   5     1421.67     1323.18    162.87 o 
  12   1   5      960.31      915.70    186.85 o 
  13   1   5     2218.35     2105.03    230.29 o 
 -12   2   5     1488.51     1243.17    197.69 o 
 -11   2   5    19467.09    20842.67    715.08 o 
 -10   2   5      845.77      882.53    158.36 o 
  -9   2   5    16058.62    16940.34    608.83 o 
  -8   2   5     3480.00     3619.07    209.27 o 
  -7   2   5       20.39       82.11     83.64 o 
  -6   2   5      236.22      217.90     98.51 o 
  -5   2   5     3828.18     3656.18    146.64 o 
  -4   2   5      327.21      434.28     62.53 o 
  -3   2   5    32141.00    31373.08    705.40 o 
  -2   2   5     5074.21     5045.92    149.16 o 
  -1   2   5    45305.29    44283.27    959.52 o 
   0   2   5     6834.10     7092.12    179.93 o 
   1   2   5    49926.53    50873.16   1093.92 o 
   2   2   5      562.79      598.85     42.16 o 
   3   2   5    36119.20    36425.00    798.78 o 
   4   2   5     1146.98     1162.25     65.58 o 
   5   2   5     9835.84     9391.62    249.99 o 
   6   2   5     1325.21     1487.41    164.51 o 
   7   2   5    53660.60    52777.59   1178.86 o 
   8   2   5     2177.22     2427.47    156.92 o 
   9   2   5     7685.95     8061.32    354.64 o 
  10   2   5     1462.42     1750.29    145.30 o 
  11   2   5     3046.54     3034.94    212.79 o 
  12   2   5     1918.78     1571.83    355.05 o 
  13   2   5     6587.23     6135.58    350.16 o 
 -11   3   5     6387.74     6720.93    316.66 o 
 -10   3   5      821.63      809.72    162.64 o 
  -9   3   5       84.14      127.21    128.11 o 
  -8   3   5     6248.41     6390.47    270.03 o 
  -7   3   5     1973.86     2120.70    135.21 o 
  -6   3   5    15376.79    15540.60    405.13 o 
  -5   3   5     2337.33     2102.55    113.88 o 
  -4   3   5     2745.63     2765.06    121.56 o 
  -3   3   5      362.30      487.95    144.30 o 
  -2   3   5    33105.43    32183.86    716.01 o 
  -1   3   5     5076.27     4644.39    323.45 o 
   0   3   5      605.25      719.63     47.95 o 
   1   3   5    20278.13    21126.00    474.36 o 
   2   3   5     2447.95     2812.76     95.22 o 
   3   3   5     8923.49     8912.07    226.29 o 
   4   3   5    57399.97    54985.20   1198.09 o 
   5   3   5     5252.92     4862.42    155.42 o 
   6   3   5    25993.90    23884.01    729.98 o 
   7   3   5      197.45      320.07     75.18 o 
   8   3   5     1154.44     1292.78    136.80 o 
   9   3   5        0.46       81.61     90.27 o 
  10   3   5    12281.31    12463.46    372.17 o 
  11   3   5     4248.93     3715.41    230.66 o 
  12   3   5    12809.38    11189.98    500.93 o 
  13   3   5        3.05       20.72    167.19 o 
 -11   4   5     4739.35     4880.19    345.81 o 
 -10   4   5      436.00      264.45    188.36 o 
  -9   4   5    27693.69    29332.91    922.97 o 
  -8   4   5      278.56      296.59    106.01 o 
  -7   4   5     4625.41     4544.60    317.65 o 
  -6   4   5     1778.24     1773.45    119.74 o 
  -5   4   5     3376.83     3310.39    143.37 o 
  -4   4   5      181.89      249.53     65.88 o 
  -3   4   5    22793.88    22363.91    519.32 o 
  -2   4   5    12326.28    12461.33    303.46 o 
  -1   4   5     4643.76     5120.09    147.39 o 
   0   4   5     4589.93     4684.34    137.15 o 
   1   4   5    23015.23    22053.27    496.14 o 
   2   4   5     1896.70     2100.76     86.62 o 
   3   4   5    92782.82    91492.54   1960.98 o 
   4   4   5    22014.72    22549.01    520.69 o 
   5   4   5     1548.61     1495.76    109.94 o 
   6   4   5     1182.95     1311.54     89.93 o 
   7   4   5    19000.65    18292.50    457.06 o 
   8   4   5    11184.57    10567.33    308.04 o 
   9   4   5    14465.44    13413.97    377.37 o 
  10   4   5     1206.87     1159.50    128.06 o 
  11   4   5     2538.28     2803.79    180.73 o 
  12   4   5     4783.29     4093.74    284.31 o 
  13   4   5    15572.57    14412.13    590.36 o 
 -10   5   5     2803.79     2725.94    490.31 o 
  -9   5   5      165.91      127.03    199.16 o 
  -8   5   5    12484.71    12580.89   1004.06 o 
  -7   5   5     3742.59     3908.62    285.83 o 
  -6   5   5    18868.60    19144.88    485.41 o 
  -5   5   5     5460.92     5353.00    187.14 o 
  -4   5   5    15527.40    14993.23    418.87 o 
  -3   5   5      350.63      420.51     58.12 o 
  -2   5   5     1113.42     1226.00     79.65 o 
  -1   5   5      383.98      431.94     59.11 o 
   0   5   5     8687.85     8932.63    225.63 o 
   1   5   5       45.34      178.20     88.21 o 
   2   5   5       67.93      115.04     62.78 o 
   3   5   5    10926.10    11261.45    281.79 o 
   4   5   5    57113.05    57077.89   1242.04 o 
   5   5   5       17.51       12.09     53.70 o 
   6   5   5    40258.38    40501.42    911.13 o 
   7   5   5     1716.97     1661.38    108.63 o 
   8   5   5    12565.13    12455.87    453.97 o 
   9   5   5       53.79      105.46     85.55 o 
  10   5   5     3381.88     3139.50    170.90 o 
  11   5   5     1551.71     1465.63    154.77 o 
  12   5   5     9202.45     8895.79    722.96 o 
  13   5   5      312.75      569.59    243.01 o 
 -10   6   5     3742.22     3691.24    462.73 o 
  -9   6   5    13730.82    13074.87    761.33 o 
  -8   6   5       33.12      216.23    153.30 o 
  -7   6   5     2353.33     2490.08    189.46 o 
  -6   6   5      154.09       98.60    111.67 o 
  -5   6   5      955.55      790.35    122.93 o 
  -4   6   5     3816.13     3618.83    223.69 o 
  -3   6   5    42532.07    40181.44   1075.14 o 
  -2   6   5     1784.65     1825.09    209.01 o 
  -1   6   5    26198.73    24203.34    658.60 o 
   0   6   5     7674.67     8323.06    373.59 o 
   1   6   5     4133.20     4375.91    176.79 o 
   2   6   5     2459.99     2514.13    101.72 o 
   3   6   5    18352.93    19302.14    451.25 o 
   4   6   5     3324.38     3308.69    165.32 o 
   5   6   5     4175.06     4096.49    149.86 o 
   6   6   5     2390.22     2601.64    122.10 o 
   7   6   5    14122.20    14504.38    380.87 o 
   8   6   5     1738.26     1513.02    114.97 o 
   9   6   5    51819.35    52105.37   1185.31 o 
  10   6   5       45.12      159.29     98.02 o 
  11   6   5    12788.76    12273.56    413.85 o 
  12   6   5     1011.79      889.23    179.77 o 
  13   6   5     1008.52     1436.09    234.00 o 
  -9   7   5     2703.96     2365.68    204.58 o 
  -8   7   5       76.89       10.44    134.83 o 
  -7   7   5     4404.68     4311.68    239.37 o 
  -6   7   5     6357.32     5919.64    316.61 o 
  -5   7   5      469.75      523.34    121.18 o 
  -4   7   5    21493.37    19764.08    586.54 o 
  -3   7   5     7981.89     7210.07    267.67 o 
  -2   7   5     3704.82     3546.50    186.45 o 
  -1   7   5       65.77       99.82     71.45 o 
   0   7   5     7677.12     7611.64    253.11 o 
   1   7   5    10817.64    11323.49    342.63 o 
   2   7   5    22191.88    21546.41    581.09 o 
   3   7   5     1110.72     1170.20    107.39 o 
   4   7   5     1046.46     1213.11     84.05 o 
   5   7   5     3653.25     3686.82    145.27 o 
   6   7   5    15431.17    15828.45    401.18 o 
   7   7   5     7926.41     8229.23    254.81 o 
   8   7   5    17198.52    17054.24    444.65 o 
   9   7   5       33.38      116.26     90.07 o 
  10   7   5     3656.29     3539.66    182.45 o 
  11   7   5     1071.17     1127.64    148.90 o 
  12   7   5     7888.54     7573.11    342.96 o 
  13   7   5     1379.36     1608.05    245.02 o 
  -8   8   5        4.86     -151.42    134.55 o 
  -7   8   5    13413.59    13235.31    467.58 o 
  -6   8   5     1579.90     1648.31    171.71 o 
  -5   8   5     3214.95     2971.32    188.69 o 
  -4   8   5     3410.54     3249.06    272.33 o 
  -3   8   5    16840.23    15654.85    484.49 o 
  -2   8   5       46.04       55.42     83.03 o 
  -1   8   5     4963.32     4754.24    198.34 o 
   0   8   5      837.26     1010.83    143.93 o 
   1   8   5     6239.03     5993.55    221.67 o 
   2   8   5     1007.67      928.65     92.14 o 
   3   8   5    28005.02    28598.39    647.05 o 
   4   8   5     2072.27     2193.39    106.34 o 
   5   8   5    10790.47    11231.38    354.99 o 
   6   8   5      802.46      850.38    148.27 o 
   7   8   5      476.08      504.27    133.39 o 
   8   8   5     2554.80     2875.97    179.22 o 
   9   8   5    16879.56    16850.85    655.23 o 
  10   8   5      973.59      999.39    139.04 o 
  11   8   5    22515.24    21994.27    651.32 o 
  12   8   5     7416.57     7767.28    332.27 o 
  -8   9   5      287.68       14.32    164.89 o 
  -7   9   5     2856.78     2575.98    208.96 o 
  -6   9   5     6242.51     5822.60    286.77 o 
  -5   9   5      147.01      -27.85    116.46 o 
  -4   9   5    13444.46    12615.53    428.47 o 
  -3   9   5      885.64      837.01    121.75 o 
  -2   9   5      130.13      291.49     97.41 o 
  -1   9   5     1063.71     1242.13    116.58 o 
   0   9   5      763.60      781.83     97.56 o 
   1   9   5       22.00      109.67     92.08 o 
   2   9   5    46170.94    44771.47   1178.36 o 
   3   9   5      233.66      262.34     82.44 o 
   4   9   5      106.92      137.19    129.30 o 
   5   9   5      418.46      349.42     74.98 o 
   6   9   5     3709.94     3755.06    154.59 o 
   7   9   5     1141.30     1257.21    109.54 o 
   8   9   5    14638.03    15117.54    408.64 o 
   9   9   5      911.43     1036.39    118.30 o 
  10   9   5      472.15      395.67    119.67 o 
  11   9   5     2737.03     2924.60    204.89 o 
  12   9   5     8679.50     8912.84    452.28 o 
  -7  10   5     8940.70     8439.71    482.41 o 
  -6  10   5     4007.05     3709.44    234.91 o 
  -5  10   5     4478.90     4045.38    233.57 o 
  -4  10   5     1380.42     1514.21    235.52 o 
  -3  10   5      865.20      964.85    130.92 o 
  -2  10   5      218.76      212.49    100.18 o 
  -1  10   5    23077.17    22313.86    646.35 o 
   0  10   5     1386.76     1405.75    123.31 o 
   1  10   5     7513.26     7898.57    283.76 o 
   2  10   5       30.73      -45.46     76.70 o 
   3  10   5     9510.74     9336.02    329.08 o 
   4  10   5     6338.73     6039.87    243.28 o 
   5  10   5    14517.07    15261.05    466.32 o 
   6  10   5      866.98     1018.65    118.52 o 
   7  10   5    11474.72    12073.81    445.60 o 
   8  10   5      495.12      536.59     99.78 o 
   9  10   5     2213.76     2321.20    147.83 o 
  10  10   5      163.95      275.70    125.20 o 
  11  10   5    12853.81    12870.55    450.97 o 
  -5  11   5      841.11      494.97    202.67 o 
  -4  11   5    10897.69     9595.73    569.54 o 
  -3  11   5      213.44       66.97    111.41 o 
  -2  11   5     9418.93     9392.48    347.57 o 
  -1  11   5     2180.26     2060.80    157.35 o 
   0  11   5       28.58       48.23     92.58 o 
   1  11   5      520.25      680.01    107.89 o 
   2  11   5    12909.71    12558.27    404.23 o 
   3  11   5      986.93      957.82    116.83 o 
   4  11   5     2459.72     2488.67    159.19 o 
   5  11   5     5489.06     5706.13    243.28 o 
   6  11   5       26.28      151.53     97.88 o 
   7  11   5      355.17      399.53    114.87 o 
   8  11   5    21885.07    21584.91   1175.10 o 
   9  11   5      103.65      115.80    128.51 o 
  10  11   5     1751.73     2035.08    215.78 o 
  11  11   5       19.48       -6.77    180.72 o 
  -4  12   5      114.13      -86.94    173.96 o 
  -3  12   5      483.99      396.66    184.71 o 
  -2  12   5     1629.72     1444.19    222.82 o 
  -1  12   5    13726.13    13330.34    596.50 o 
   0  12   5      908.09      718.06    120.89 o 
   1  12   5    16659.13    16678.53    521.00 o 
   2  12   5      877.39      756.09    117.75 o 
   3  12   5     3326.42     3071.64    180.98 o 
   4  12   5       46.63       78.08     99.42 o 
   5  12   5     5698.48     5820.60    256.32 o 
   6  12   5      497.40      600.51    164.10 o 
   7  12   5     9604.70    10607.25    381.96 o 
   8  12   5      189.52      199.52    123.63 o 
   9  12   5      588.18      793.94    168.34 o 
  10  12   5     2886.94     3389.06    265.69 o 
  -2  13   5      816.04      557.45    220.26 o 
  -1  13   5      147.36      151.84    172.53 o 
   0  13   5      941.76      594.91    225.80 o 
   1  13   5     2380.62     2464.04    393.69 o 
   2  13   5    15132.36    13874.64    621.36 o 
   3  13   5      469.05      580.45    171.01 o 
   4  13   5    10332.71    11234.13    401.61 o 
   5  13   5      436.13      453.79    124.85 o 
   6  13   5     4937.03     5079.68    277.77 o 
   7  13   5      207.00      376.42    132.57 o 
   8  13   5     3520.84     3542.39    223.70 o 
   0  14   5       22.12      107.93    185.84 o 
   1  14   5    13875.20    13826.79    631.17 o 
   2  14   5      582.40      678.73    199.01 o 
   3  14   5      969.82      789.86    207.01 o 
   4  14   5       10.04       68.27    170.93 o 
   5  14   5      461.19      584.76    185.13 o 
   6  14   5      334.82      599.42    197.43 o 
  -6 -13   6      751.45      693.34    256.20 o 
  -5 -13   6      565.11      416.25    148.65 o 
  -4 -13   6     1115.85     1819.89    338.86 o 
  -3 -13   6     9945.75    10009.84    644.32 o 
  -2 -13   6     4569.42     5013.51    398.14 o 
  -1 -13   6     1078.40     1293.07    230.59 o 
   0 -13   6     6968.49     6948.29    412.15 o 
   1 -13   6      302.16      -15.76    355.31 o 
   2 -13   6      722.40     1196.99    426.24 o 
  -8 -12   6      657.98      647.21    325.50 o 
  -7 -12   6     3215.15     2979.85    241.88 o 
  -6 -12   6      782.76      730.74    164.50 o 
  -5 -12   6     2155.77     2076.66    191.54 o 
  -4 -12   6     4392.45     4181.62    248.36 o 
  -3 -12   6     5271.03     5574.90    247.79 o 
  -2 -12   6     4176.47     4216.35    218.11 o 
  -1 -12   6     1811.55     1941.65    440.63 o 
   0 -12   6     6610.83     6850.46    397.14 o 
   1 -12   6      684.65      809.00    198.80 o 
   2 -12   6     4837.96     5649.50    606.63 o 
   3 -12   6     5861.49     6175.96    643.46 o 
   4 -12   6     2808.59     3074.27    544.79 o 
  -9 -11   6     5366.98     5451.65    347.78 o 
  -8 -11   6     2585.43     2670.16    246.48 o 
  -7 -11   6     1786.48     1951.99    204.68 o 
  -6 -11   6     4522.87     4925.99    391.12 o 
  -5 -11   6      781.20     1076.33    163.55 o 
  -4 -11   6      312.16      260.42    127.46 o 
  -3 -11   6    12971.20    13454.96    509.04 o 
  -2 -11   6       53.62        6.73     95.18 o 
  -1 -11   6       20.24       23.49     92.98 o 
   0 -11   6    18203.56    18139.10    544.17 o 
   1 -11   6      212.73      148.23     99.53 o 
   2 -11   6     8212.61     8156.55    704.45 o 
   3 -11   6     3759.73     3812.13    517.55 o 
   4 -11   6      356.03      234.87    350.68 o 
   5 -11   6     2441.04     2882.40    507.61 o 
 -10 -10   6     4076.14     3393.71    689.89 o 
  -9 -10   6     8488.91     8381.33    582.82 o 
  -8 -10   6      314.70      271.29    209.35 o 
  -7 -10   6    10898.28    10960.65    472.80 o 
  -6 -10   6     4170.66     4323.58    299.12 o 
  -5 -10   6     1567.97     1495.23    165.65 o 
  -4 -10   6     4569.50     4515.75    245.67 o 
  -3 -10   6       67.94      141.41    127.09 o 
  -2 -10   6      823.13     1080.33    114.24 o 
  -1 -10   6     7428.64     7780.29    285.19 o 
   0 -10   6     1302.68     1549.43    129.84 o 
   1 -10   6     2379.40     2566.33    153.38 o 
   2 -10   6     3783.05     4012.83    208.38 o 
   3 -10   6    13955.30    14078.06    558.77 o 
   4 -10   6       26.70       70.07    136.08 o 
   5 -10   6    10600.72    10540.25    864.12 o 
   7 -10   6     2720.53     2542.85    482.60 o 
 -11  -9   6     8854.91     8412.93    383.79 o 
 -10  -9   6     8054.02     8062.65    358.77 o 
  -9  -9   6     1295.99     1221.26    169.20 o 
  -8  -9   6      155.68      106.19    165.19 o 
  -7  -9   6     1798.70     1554.58    145.57 o 
  -6  -9   6     1329.40     1403.21    175.18 o 
  -5  -9   6       29.52      -83.37    110.98 o 
  -4  -9   6    22685.88    22462.72    637.73 o 
  -3  -9   6     5605.00     5902.05    273.56 o 
  -2  -9   6    10880.87    11041.79    412.98 o 
  -1  -9   6    11025.89    10901.85    348.99 o 
   0  -9   6     5940.94     6019.44    429.54 o 
   1  -9   6     3715.80     3660.52    210.22 o 
   2  -9   6     4210.79     4235.10    192.84 o 
   3  -9   6     2426.68     2459.57    415.10 o 
   4  -9   6     4042.77     3825.91    250.63 o 
   5  -9   6      274.67      577.81    160.63 o 
   6  -9   6     7107.91     6612.64    428.12 o 
   7  -9   6      435.67      444.57    336.81 o 
   8  -9   6    12416.02    14000.67   1014.36 o 
 -11  -8   6     4141.23     3960.75    261.46 o 
 -10  -8   6    12432.92    11475.61    431.33 o 
  -9  -8   6     3326.33     3061.27    210.48 o 
  -8  -8   6     3289.66     3247.93    201.03 o 
  -7  -8   6     4984.96     4773.66    291.67 o 
  -6  -8   6     2824.39     2897.60    164.83 o 
  -5  -8   6    13814.43    14798.89    526.44 o 
  -4  -8   6     4278.52     4481.56    262.49 o 
  -3  -8   6     8786.11     8937.09    300.38 o 
  -2  -8   6       35.34       86.34     87.03 o 
  -1  -8   6    10731.48    10853.57    474.42 o 
   0  -8   6     2994.52     2994.45    151.22 o 
   1  -8   6     4277.76     4318.58    203.08 o 
   2  -8   6     3723.36     3874.05    177.44 o 
   3  -8   6       17.36       53.28     78.13 o 
   4  -8   6     1357.52     1411.31    163.32 o 
   5  -8   6    14269.52    13912.95    686.29 o 
   6  -8   6     1797.06     1509.94    190.54 o 
   7  -8   6     1212.49     1378.14    210.89 o 
   8  -8   6      920.98     1051.99    208.62 o 
   9  -8   6      283.52      363.02    361.82 o 
 -11  -7   6     5691.31     5326.59    294.63 o 
 -10  -7   6     7918.06     7374.52    499.69 o 
  -9  -7   6     1259.74     1170.30    227.99 o 
  -8  -7   6    13550.01    12218.06    629.37 o 
  -7  -7   6      352.30      444.52    160.87 o 
  -6  -7   6        2.61       84.40     89.41 o 
  -5  -7   6    31487.49    31875.67    854.51 o 
  -4  -7   6    30292.93    30355.69    691.00 o 
  -3  -7   6     2638.72     2828.62    114.72 o 
  -2  -7   6    24446.47    24608.76    672.24 o 
  -1  -7   6      200.60      201.19     95.51 o 
   0  -7   6      258.90      338.03     76.94 o 
   1  -7   6     5474.25     5699.35    214.11 o 
   2  -7   6     6733.11     6371.80    228.26 o 
   3  -7   6      246.85      180.28     77.60 o 
   4  -7   6    13937.34    13274.80    638.15 o 
   5  -7   6     4226.35     3970.11    246.16 o 
   6  -7   6     9367.42     9213.94    660.60 o 
   7  -7   6      200.41      515.05    473.86 o 
   8  -7   6     5234.14     4811.14    313.50 o 
   9  -7   6       17.43      261.14    187.06 o 
 -12  -6   6      715.42      663.29    231.53 o 
 -11  -6   6    11324.99    10392.65    563.11 o 
 -10  -6   6     3598.64     3481.49    233.60 o 
  -9  -6   6       75.95      -94.00    123.56 o 
  -8  -6   6     7630.61     6997.84    301.63 o 
  -7  -6   6    13008.50    12733.74    518.97 o 
  -6  -6   6     7313.94     6795.55    262.12 o 
  -5  -6   6    13101.79    13295.85    398.42 o 
  -4  -6   6     3056.72     3266.43    131.94 o 
  -3  -6   6      909.81      965.22     91.27 o 
  -2  -6   6     2082.64     2161.29    113.88 o 
  -1  -6   6    18570.78    18286.67    424.14 o 
   0  -6   6     1246.23     1308.74     72.92 o 
   1  -6   6    35757.83    35589.81    935.21 o 
   2  -6   6     3852.08     3859.50    163.96 o 
   3  -6   6     1521.74     1646.74    106.18 o 
   4  -6   6     5832.56     5508.10    207.25 o 
   5  -6   6     5139.73     4889.65    271.65 o 
   6  -6   6        0.62       70.10    131.32 o 
   7  -6   6     3613.66     3596.40    258.45 o 
   8  -6   6      742.55      702.85    403.45 o 
   9  -6   6       73.12     -286.73    162.67 o 
  10  -6   6       28.60      149.29    381.18 o 
 -12  -5   6     6695.86     6625.85    339.31 o 
 -11  -5   6     3642.13     3305.30    307.45 o 
 -10  -5   6     3692.53     3416.23    236.77 o 
  -9  -5   6      210.09      232.49    176.98 o 
  -8  -5   6    14311.93    13082.16    836.79 o 
  -7  -5   6    11604.10    11759.16    391.28 o 
  -6  -5   6     3937.81     3977.11    194.55 o 
  -5  -5   6    25509.63    25263.76    676.35 o 
  -4  -5   6     2069.38     2462.10    108.82 o 
  -3  -5   6     7241.03     7378.66    206.77 o 
  -2  -5   6    64205.84    62842.30   1357.29 o 
  -1  -5   6     6911.76     6655.53    181.41 o 
   0  -5   6     4180.46     4044.35    123.30 o 
   1  -5   6     4110.87     4104.14    122.97 o 
   2  -5   6     6007.31     6080.30    166.12 o 
   3  -5   6     5237.43     5439.49    157.72 o 
   4  -5   6    34486.13    33864.40    759.08 o 
   5  -5   6     4323.18     4392.07    293.36 o 
   6  -5   6     7501.37     7289.66    360.12 o 
   7  -5   6     2484.79     2353.91    220.26 o 
   8  -5   6     2105.03     2356.25    262.71 o 
   9  -5   6     2423.94     2378.58    237.26 o 
  10  -5   6     8819.90     8410.55    441.95 o 
  11  -5   6      298.03      104.57    199.74 o 
 -12  -4   6     1109.89     1183.31    195.90 o 
 -11  -4   6     7784.16     7704.19    558.19 o 
 -10  -4   6      514.96      425.50    148.40 o 
  -9  -4   6      679.44      508.50    141.80 o 
  -8  -4   6     4492.13     4147.47    257.68 o 
  -7  -4   6      246.61      300.78    114.43 o 
  -6  -4   6     2218.73     2114.05    148.64 o 
  -5  -4   6    60537.07    60558.67   1334.47 o 
  -4  -4   6      124.89      128.70    107.81 o 
  -3  -4   6    18891.50    18656.69    439.95 o 
  -2  -4   6     8712.45     8674.14    227.69 o 
  -1  -4   6     2749.70     2863.95    129.40 o 
   0  -4   6    15321.83    15429.50    359.52 o 
   1  -4   6    25639.61    26516.46    590.74 o 
   2  -4   6       15.99      101.10     44.68 o 
   3  -4   6    14062.03    13702.63    327.23 o 
   4  -4   6    11043.50    10723.96    270.93 o 
   5  -4   6      988.09      808.27     90.21 o 
   6  -4   6       74.94      399.48     89.07 o 
   7  -4   6    19874.06    20139.93    581.16 o 
   8  -4   6     4063.54     4349.42    246.08 o 
   9  -4   6     1344.84     1394.36    205.21 o 
  10  -4   6     1753.50     1897.28    248.07 o 
  11  -4   6     1657.40     1967.34    317.54 o 
 -12  -3   6    10402.12    10337.71    415.35 o 
 -11  -3   6     5596.73     5432.66    366.09 o 
 -10  -3   6     1037.92     1002.23    167.31 o 
  -9  -3   6      524.33      529.74    145.81 o 
  -8  -3   6      113.47      225.50    139.40 o 
  -7  -3   6      123.72      -42.33    117.66 o 
  -6  -3   6    13150.51    13451.25    416.61 o 
  -5  -3   6     6203.20     6441.12    199.90 o 
  -4  -3   6    18641.18    18173.27    437.86 o 
  -3  -3   6     6298.74     6314.35    185.58 o 
  -2  -3   6    59878.51    59711.12   1295.07 o 
  -1  -3   6      470.79      524.72     52.80 o 
   0  -3   6    58010.86    56955.09   1228.57 o 
   1  -3   6     2477.98     2655.59    109.86 o 
   2  -3   6    14616.54    14587.17    364.43 o 
   3  -3   6        7.28       83.19     46.86 o 
   4  -3   6    28349.59    27673.28    725.00 o 
   5  -3   6      508.06      477.01     79.49 o 
   6  -3   6     1412.23     1447.75    115.10 o 
   7  -3   6     2693.62     2778.07    174.85 o 
   8  -3   6       14.07      -75.22     96.79 o 
   9  -3   6      492.33      446.01    124.24 o 
  10  -3   6    11803.57    11829.89    419.06 o 
  11  -3   6      231.04      218.99    145.34 o 
  12  -3   6     4733.95     3993.23    444.14 o 
 -12  -2   6       68.31       87.14    261.63 o 
 -11  -2   6     8218.63     8608.94    360.53 o 
 -10  -2   6     1689.61     1875.12    259.02 o 
  -9  -2   6    12664.21    12905.40    473.04 o 
  -8  -2   6     4239.94     4030.38    223.05 o 
  -7  -2   6     5459.91     5083.79    237.15 o 
  -6  -2   6    23186.23    23354.31    650.28 o 
  -5  -2   6    43652.70    42496.31    957.16 o 
  -4  -2   6     3991.14     3994.21    143.17 o 
  -3  -2   6     9293.09     9828.68    258.69 o 
  -2  -2   6     1661.73     1735.99     84.92 o 
  -1  -2   6     1818.11     1983.08    120.99 o 
   0  -2   6     4035.36     3834.71    122.27 o 
   1  -2   6    73245.81    71138.88   1522.65 o 
   2  -2   6      977.77     1103.61     69.72 o 
   3  -2   6    79377.50    77352.19   1906.74 o 
   4  -2   6     3740.15     3547.15    180.61 o 
   5  -2   6      128.92      216.67     67.04 o 
   6  -2   6      572.53      734.33    158.34 o 
   7  -2   6     2786.69     2281.48    147.80 o 
   8  -2   6     3355.52     3651.63    259.23 o 
   9  -2   6    12094.06    11469.45    396.55 o 
  10  -2   6       68.26        5.44    113.44 o 
  11  -2   6     1180.85     1196.29    169.47 o 
  12  -2   6      897.14      883.61    169.32 o 
 -12  -1   6    11213.33    11089.81    434.88 o 
 -11  -1   6      239.71      174.80    155.74 o 
 -10  -1   6     5270.09     5596.43    612.15 o 
  -9  -1   6     1417.49     1374.00    167.30 o 
  -8  -1   6     1857.14     1851.87    167.67 o 
  -7  -1   6      757.42      984.81    134.03 o 
  -6  -1   6    16014.51    15652.89    398.93 o 
  -5  -1   6    20023.94    19308.70    468.42 o 
  -4  -1   6     4601.48     4726.63    158.10 o 
  -3  -1   6     3158.40     3328.75    123.49 o 
  -2  -1   6    10299.65     9683.67    249.16 o 
  -1  -1   6    20224.67    20460.38    469.65 o 
   0  -1   6    84389.61    81842.01   1746.98 o 
   1  -1   6      838.10      781.22     49.81 o 
   2  -1   6    21158.98    21725.13    565.07 o 
   3  -1   6      144.70      194.11     64.28 o 
   4  -1   6     5215.26     5229.51    186.66 o 
   5  -1   6       17.61      274.58    199.71 o 
   6  -1   6    12911.16    12286.21    377.70 o 
   7  -1   6     3439.43     3388.42    189.21 o 
   8  -1   6    17047.37    16900.44    513.78 o 
   9  -1   6      133.68      209.48    112.47 o 
  10  -1   6    10519.97    10381.09    384.05 o 
  11  -1   6     1239.77     1340.14    167.24 o 
  12  -1   6     5685.60     5555.30    340.20 o 
 -12   0   6      440.42      672.59    173.05 o 
 -11   0   6     4207.91     3845.15    248.92 o 
 -10   0   6      897.86     1002.94    164.49 o 
  -9   0   6    12307.81    12340.58    430.89 o 
  -8   0   6     2720.99     2817.50    190.19 o 
  -7   0   6    16158.57    17225.29    554.03 o 
  -6   0   6     1496.05     1596.28    112.06 o 
  -5   0   6      578.21      668.96     74.26 o 
  -4   0   6       66.63      104.38     55.19 o 
  -3   0   6    25831.89    25207.12    579.22 o 
  -2   0   6     5323.83     5474.98    163.68 o 
  -1   0   6     5017.75     4845.16    145.44 o 
   0   0   6    12266.74    12083.73    288.51 o 
   1   0   6    33197.42    33266.65    729.89 o 
   2   0   6     1725.72     1893.42    156.32 o 
   3   0   6    70116.20    67566.43   1666.60 o 
   4   0   6     2208.18     2294.04    116.09 o 
   5   0   6    44949.37    46018.97   1080.10 o 
   6   0   6     1316.18     1359.51    126.41 o 
   7   0   6       67.35      160.38     92.70 o 
   8   0   6      700.09      655.51    111.96 o 
   9   0   6    12135.91    12319.85    417.92 o 
  10   0   6       30.70       57.91    141.65 o 
  11   0   6      214.90      219.05    139.54 o 
  12   0   6      194.81      317.03    152.49 o 
  13   0   6     2871.77     2806.72    250.89 o 
 -12   1   6     6851.03     7083.13    343.52 o 
 -11   1   6     1820.83     2437.35    370.32 o 
 -10   1   6     4192.92     4267.15    347.02 o 
  -9   1   6      904.92      994.29    156.28 o 
  -8   1   6     1880.61     2071.40    174.00 o 
  -7   1   6     2148.65     2404.75    134.88 o 
  -6   1   6    19528.45    19302.88    479.90 o 
  -5   1   6       26.72       48.16     93.10 o 
  -4   1   6    24207.23    24291.08    694.85 o 
  -3   1   6    15996.24    15491.11    375.42 o 
  -2   1   6       34.09      137.74     49.08 o 
  -1   1   6    13500.41    13249.23    317.52 o 
   0   1   6    25097.16    25316.73    564.83 o 
   1   1   6      265.33      363.67     58.38 o 
   2   1   6    26594.49    26863.75    595.92 o 
   3   1   6     6268.80     6603.45    176.71 o 
   4   1   6      125.78      195.27     39.51 o 
   5   1   6      821.68      860.36    136.10 o 
   6   1   6    48350.18    49050.73   2036.08 o 
   7   1   6     2112.98     2257.23    120.01 o 
   8   1   6    25131.48    24634.32    695.95 o 
   9   1   6      472.45      394.27    159.08 o 
  10   1   6     1759.12     1641.02    164.78 o 
  11   1   6      972.88      968.12    154.45 o 
  12   1   6     3253.16     3216.13    335.68 o 
  13   1   6      115.00       82.64    167.62 o 
 -11   2   6       93.04      135.48    204.48 o 
 -10   2   6     2469.36     2692.51    371.47 o 
  -9   2   6     1573.76     1609.56    177.63 o 
  -8   2   6      826.72      878.83    146.57 o 
  -7   2   6    38212.09    38849.90    899.91 o 
  -6   2   6       87.65      184.58     79.56 o 
  -5   2   6     7176.64     7062.37    414.46 o 
  -4   2   6      620.11      606.89    109.20 o 
  -3   2   6    11042.46    10894.41    282.33 o 
  -2   2   6     8144.61     8343.00    223.33 o 
  -1   2   6    63994.40    63726.35   1376.73 o 
   0   2   6    13870.00    14347.81    336.88 o 
   1   2   6     2918.56     3179.77    104.23 o 
   2   2   6      874.84     1063.39    171.34 o 
   3   2   6    29533.86    29024.30    647.68 o 
   4   2   6    26195.76    25965.33    590.20 o 
   5   2   6    25663.80    24497.44    833.41 o 
   6   2   6       30.40       13.04    106.48 o 
   7   2   6       14.99       42.66    128.61 o 
   8   2   6    16539.55    17112.13    446.01 o 
   9   2   6    13971.00    13383.95    583.73 o 
  10   2   6       74.53      181.46    119.01 o 
  11   2   6     9441.80     8531.71    593.90 o 
  12   2   6       73.58      -85.48    150.23 o 
  13   2   6      763.93      479.21    188.71 o 
 -11   3   6      818.07      860.46    220.35 o 
 -10   3   6    14231.95    14623.27    498.60 o 
  -9   3   6      274.59      342.19    144.05 o 
  -8   3   6    16892.43    18030.74    557.37 o 
  -7   3   6     7167.61     7181.20    248.22 o 
  -6   3   6    13200.90    13249.70    360.26 o 
  -5   3   6     4039.87     4005.97    180.71 o 
  -4   3   6     7609.63     7545.94    222.55 o 
  -3   3   6     1371.57     1466.18     87.54 o 
  -2   3   6    17038.93    16378.19    389.15 o 
  -1   3   6      389.92      350.31     78.04 o 
   0   3   6    35814.85    35560.78    782.06 o 
   1   3   6     1971.37     2254.08     90.29 o 
   2   3   6    51101.49    51749.73   1124.21 o 
   4   3   6     2349.59     2156.44     93.83 o 
   5   3   6     6298.56     5998.88    188.09 o 
   6   3   6     1857.59     1983.50    102.45 o 
   7   3   6       10.96      -37.23     59.88 o 
   8   3   6    33948.21    31946.44    756.21 o 
   9   3   6    11436.48    11676.25    364.24 o 
  10   3   6      746.31      794.07    147.85 o 
  11   3   6     1587.46     1492.53    170.90 o 
  12   3   6     3774.77     3750.29    276.39 o 
  13   3   6      235.88      215.91    165.27 o 
 -10   4   6     1379.38     1519.36    246.13 o 
  -9   4   6     6429.91     6980.56    400.69 o 
  -8   4   6      538.35      571.09    115.53 o 
  -7   4   6    32519.15    34084.96    804.62 o 
  -6   4   6     2728.31     2951.80    144.17 o 
  -5   4   6    21403.05    20925.02    721.45 o 
  -4   4   6     5918.15     5912.31    191.13 o 
  -3   4   6     1229.45     1294.88     83.38 o 
  -2   4   6     1202.70     1305.91     77.28 o 
  -1   4   6    45632.63    43892.16    961.70 o 
   0   4   6     3233.54     3263.33    111.60 o 
   1   4   6     5107.13     5261.60    152.46 o 
   2   4   6     1011.90     1232.10     68.24 o 
   3   4   6    14466.56    14780.80    355.15 o 
   4   4   6       68.68      116.02     49.43 o 
   5   4   6    28423.52    28290.77    734.21 o 
   6   4   6      409.90      340.08     82.86 o 
   7   4   6    23713.77    23317.12    564.94 o 
   8   4   6     3565.54     3763.20    165.33 o 
   9   4   6    11348.14    10577.66    322.63 o 
  10   4   6        9.63      -89.84    115.45 o 
  11   4   6     9697.07     9637.07    382.91 o 
  12   4   6       73.91      340.93    163.33 o 
  13   4   6     7235.84     6872.81    380.20 o 
 -10   5   6     5187.52     5576.05    382.97 o 
  -9   5   6     1038.93     1267.52    253.55 o 
  -8   5   6     6896.35     7342.92    328.23 o 
  -7   5   6        1.25      -13.80    112.94 o 
  -6   5   6        8.99       61.92    107.12 o 
  -5   5   6     1503.98     1602.31    107.85 o 
  -4   5   6    23301.67    22204.65    595.08 o 
  -3   5   6     2346.80     2197.26    102.33 o 
  -2   5   6    32585.01    31675.29    712.93 o 
  -1   5   6      196.26      221.43     73.61 o 
   0   5   6     2064.58     2200.15     94.25 o 
   1   5   6     2395.85     2437.86     97.02 o 
   2   5   6     5446.65     5482.71    164.78 o 
   3   5   6      338.74      403.44    116.75 o 
   4   5   6    36122.32    36654.66    822.34 o 
   5   5   6       54.52      113.33     63.57 o 
   6   5   6     1948.67     1991.24    107.24 o 
   7   5   6     4083.61     3803.39    201.83 o 
   8   5   6    16409.07    15595.58    454.11 o 
   9   5   6     1164.97     1245.17    119.91 o 
  10   5   6     6312.85     6294.51    241.70 o 
  11   5   6     1882.00     1947.20    190.70 o 
  12   5   6        1.14      -32.63    147.62 o 
  13   5   6     1686.22     1633.65    232.05 o 
  -9   6   6      197.43     -107.59    224.08 o 
  -8   6   6       28.12     -173.25    121.25 o 
  -7   6   6    16213.64    16138.53    852.37 o 
  -6   6   6     3036.49     3066.84    250.17 o 
  -5   6   6    27729.50    26341.74    757.97 o 
  -4   6   6      564.52      641.64    109.76 o 
  -3   6   6     3718.90     3395.54    226.26 o 
  -2   6   6      159.81      259.44     91.35 o 
  -1   6   6    13025.53    12577.27    311.29 o 
   0   6   6     1361.28     1334.31     91.09 o 
   1   6   6    17844.87    18449.73    432.67 o 
   2   6   6    12839.72    13292.28    328.42 o 
   3   6   6     2739.02     2788.58    124.91 o 
   4   6   6     1162.90     1145.69    151.78 o 
   5   6   6    35571.65    35740.58    809.52 o 
   6   6   6     9547.18     9549.15    273.93 o 
   7   6   6    15913.61    16076.11    415.36 o 
   8   6   6       13.58      -16.64     83.97 o 
   9   6   6       44.39      197.50     88.46 o 
  10   6   6      155.28      259.70    103.30 o 
  11   6   6     5566.95     5682.88    636.18 o 
  12   6   6      290.61      205.67    162.13 o 
  13   6   6    12053.73    11893.82    734.78 o 
  -9   7   6      402.23      397.55    194.59 o 
  -8   7   6    10206.98     9390.58    629.15 o 
  -7   7   6      863.50     1139.51    160.51 o 
  -6   7   6     1273.99     1221.97    156.17 o 
  -5   7   6     1850.36     2007.39    159.73 o 
  -4   7   6     6746.38     6613.03    271.71 o 
  -3   7   6       45.94       99.00     88.09 o 
  -2   7   6    47870.13    45121.91   1199.48 o 
  -1   7   6     3303.11     3188.83    156.94 o 
   0   7   6    11370.38    11768.72    359.86 o 
   1   7   6     3853.09     3736.79    179.70 o 
   2   7   6      110.37      149.67     59.02 o 
   3   7   6      985.75      971.44     77.19 o 
   4   7   6    12198.83    13608.06    347.14 o 
   5   7   6     3845.13     4097.22    153.82 o 
   6   7   6     1230.45     1083.22     94.63 o 
   7   7   6     8045.46     8327.05    258.97 o 
   8   7   6     7112.84     7637.90    443.29 o 
   9   7   6      343.58      471.88     99.98 o 
  10   7   6    22705.46    22206.27    574.08 o 
  11   7   6       75.55       65.39    130.05 o 
  12   7   6     2191.81     2107.53    301.00 o 
  -8   8   6     3599.78     3018.39    268.11 o 
  -7   8   6     3521.87     3193.31    265.26 o 
  -6   8   6      256.89      494.43    136.00 o 
  -5   8   6     7588.03     7050.82    425.03 o 
  -4   8   6       59.57       98.28    126.17 o 
  -3   8   6    19352.35    18370.26    556.23 o 
  -2   8   6     3633.16     3559.31    237.93 o 
  -1   8   6    12471.54    11609.91    372.54 o 
   0   8   6     2481.68     2681.30    145.48 o 
   1   8   6    49297.77    48351.29   1268.42 o 
   2   8   6       22.60       39.96     72.43 o 
   3   8   6    15672.32    15713.88    531.39 o 
   4   8   6      381.17      354.04     89.98 o 
   5   8   6      178.82      268.02     72.97 o 
   6   8   6     5240.37     5312.05    191.33 o 
   7   8   6    14532.74    15342.74    554.61 o 
   8   8   6     2372.99     2645.36    149.25 o 
   9   8   6       98.64      269.30    179.25 o 
  10   8   6       25.61      147.81    113.86 o 
  11   8   6     7628.91     7912.37    368.73 o 
  12   8   6      660.70     1004.32    209.42 o 
  -7   9   6     1411.60     1574.76    336.25 o 
  -6   9   6     3320.77     3427.11    346.40 o 
  -5   9   6     1178.82     1153.42    171.60 o 
  -4   9   6     1108.99      917.34    155.25 o 
  -3   9   6     2692.67     2571.60    171.68 o 
  -2   9   6    21592.20    21463.50    857.89 o 
  -1   9   6     4121.26     3939.70    191.45 o 
   0   9   6     4608.99     4540.88    204.11 o 
   1   9   6     4757.68     4609.73    202.14 o 
   2   9   6     1312.57     1165.57    107.91 o 
   3   9   6     8547.68     8538.18    479.16 o 
   4   9   6    14356.77    14590.62    441.37 o 
   5   9   6      236.18      239.12     91.93 o 
   6   9   6    14056.72    14179.66    384.66 o 
   7   9   6     2899.97     3464.15    160.94 o 
   8   9   6      266.79      355.03    123.79 o 
   9   9   6     1011.63     1116.19    123.39 o 
  10   9   6     5590.67     5645.52    393.23 o 
  11   9   6       16.63       72.84    123.96 o 
  12   9   6     2605.65     2620.58    226.76 o 
  -6  10   6      531.72      334.66    157.46 o 
  -5  10   6    11721.70    10558.70    521.72 o 
  -4  10   6      102.61      -10.24    119.56 o 
  -3  10   6    15545.85    15375.19    499.37 o 
  -2  10   6      283.21      464.39    139.34 o 
  -1  10   6        6.76       65.56    126.42 o 
   0  10   6       94.67       62.51     93.48 o 
   1  10   6     5079.03     5931.68    245.32 o 
   2  10   6      514.96      537.27     96.73 o 
   3  10   6    23786.13    24121.56    796.48 o 
   4  10   6     5659.73     5521.81    231.13 o 
   5  10   6      583.83      580.38    103.23 o 
   6  10   6     5186.66     5630.33    241.11 o 
   7  10   6     6929.17     6765.84    274.53 o 
   8  10   6     1618.52     1706.76    222.02 o 
   9  10   6     3683.89     3998.75    239.83 o 
  10  10   6       11.77      205.08    167.86 o 
  11  10   6       14.16      -76.93    119.75 o 
  -5  11   6      687.96      753.68    226.13 o 
  -4  11   6      178.01      240.98    137.10 o 
  -3  11   6      237.96      310.73    130.75 o 
  -2  11   6     6562.93     6280.04    277.85 o 
  -1  11   6        5.67       12.91     99.58 o 
   0  11   6     6483.73     6563.74    271.40 o 
   1  11   6     4042.16     3744.73    320.84 o 
   2  11   6     8752.70     8968.90    320.31 o 
   3  11   6     2732.31     2838.32    282.61 o 
   4  11   6    12926.52    12945.31    422.29 o 
   5  11   6     1161.67     1222.15    148.56 o 
   6  11   6     2507.76     2676.79    216.84 o 
   7  11   6      549.55      699.97    124.47 o 
   8  11   6     5092.76     5176.87    252.80 o 
   9  11   6      733.05     1001.79    171.72 o 
  10  11   6     2251.91     1942.33    211.61 o 
  -4  12   6     4053.74     3262.67    315.77 o 
  -3  12   6     6484.98     6472.13    411.34 o 
  -2  12   6       16.73     -114.93    161.23 o 
  -1  12   6     4442.31     4280.35    619.99 o 
   0  12   6       11.52       85.00    107.24 o 
   1  12   6      797.26      911.56    130.77 o 
   2  12   6      188.34      202.05    108.89 o 
   3  12   6    16402.60    16217.74    508.88 o 
   4  12   6      141.47      -51.97    133.75 o 
   5  12   6     1777.00     1654.64    158.83 o 
   6  12   6     7840.26     7643.78    309.64 o 
   7  12   6      302.40      452.31    127.49 o 
   8  12   6     1555.72     1909.44    175.67 o 
   9  12   6    11168.24    10802.87    472.86 o 
  -2  13   6     2697.68     2812.49    432.32 o 
  -1  13   6      375.52      407.45    184.11 o 
   0  13   6     6875.44     6550.83    425.12 o 
   1  13   6       72.29      199.96    167.34 o 
   2  13   6     7422.74     7345.73    307.48 o 
   3  13   6       11.71       56.87    112.38 o 
   4  13   6      165.52      104.66    116.54 o 
   5  13   6     2669.98     2960.76    222.35 o 
   6  13   6     3083.47     2911.71    197.08 o 
   7  13   6     6722.94     7281.21    317.93 o 
   8  13   6     4789.12     5312.37    272.08 o 
   1  14   6       10.35      -41.61    197.53 o 
   2  14   6     2460.79     2743.92    312.14 o 
   3  14   6     6984.06     6554.86    395.28 o 
   4  14   6      340.92      316.76    280.27 o 
   5  14   6    11456.60    12379.67    581.83 o 
  -5 -13   7       22.55       90.61    228.36 o 
  -4 -13   7     6228.18     5834.45    799.02 o 
  -3 -13   7     1054.07      876.63    294.15 o 
  -2 -13   7     3461.76     3698.21    414.07 o 
  -1 -13   7     3065.55     3654.01    505.90 o 
   0 -13   7     1419.20     1554.35    441.14 o 
   1 -13   7     1735.23     1578.85    453.47 o 
  -7 -12   7     1112.13     1300.78    201.97 o 
  -6 -12   7      809.09      528.12    160.11 o 
  -5 -12   7     6450.59     6797.26    345.45 o 
  -4 -12   7       31.41      -38.82    120.60 o 
  -3 -12   7      758.08     1200.23    155.27 o 
  -2 -12   7       60.07       64.63    113.48 o 
  -1 -12   7     1651.37     1909.01    159.80 o 
   0 -12   7      385.75      515.32    358.05 o 
   1 -12   7     8737.00     7925.78    725.70 o 
   2 -12   7     5578.20     5427.99    613.83 o 
  -8 -11   7     9407.48     9487.46    460.90 o 
  -7 -11   7      752.65      656.86    175.45 o 
  -6 -11   7    13089.67    12335.80    508.00 o 
  -5 -11   7       79.85       93.56    127.75 o 
  -4 -11   7     1532.71     1600.92    218.86 o 
  -3 -11   7      295.97      403.02    128.91 o 
  -2 -11   7     8127.54     8196.89    322.37 o 
  -1 -11   7     2890.01     2845.12    189.68 o 
   0 -11   7     1243.07     1232.97    131.76 o 
   1 -11   7     3403.31     3487.10    560.72 o 
   2 -11   7     2719.92     2450.75    212.57 o 
   4 -11   7     4942.01     5154.57    618.97 o 
   5 -11   7       26.52     -207.81    355.82 o 
  -9 -10   7     6073.62     6039.13    496.90 o 
  -8 -10   7     1067.59     1024.65    199.02 o 
  -7 -10   7       14.82       67.94    206.61 o 
  -6 -10   7     1430.79     1317.62    181.65 o 
  -5 -10   7    14882.78    15563.24    776.58 o 
  -4 -10   7     2690.09     2443.41    376.04 o 
  -3 -10   7     7919.44     8685.13    315.90 o 
  -2 -10   7      784.92      908.74    238.66 o 
  -1 -10   7      666.67      567.49    104.97 o 
   0 -10   7      978.79      974.17    128.33 o 
   1 -10   7     4845.24     4641.35    353.85 o 
   2 -10   7     1582.58     1448.14    182.79 o 
   3 -10   7     4727.90     4836.26    329.78 o 
   4 -10   7     1979.88     2383.94    216.56 o 
   5 -10   7     1793.80     1647.89    415.27 o 
   6 -10   7     4886.67     5362.21    625.99 o 
 -10  -9   7      259.15      456.98    330.85 o 
  -9  -9   7     5019.87     4518.53    252.80 o 
  -8  -9   7    19510.53    19810.53    754.50 o 
  -7  -9   7       62.50       55.41    140.92 o 
  -6  -9   7    27915.64    26904.11    922.06 o 
  -5  -9   7      458.97      591.85    139.90 o 
  -4  -9   7       90.59      103.48    116.88 o 
  -3  -9   7     3288.24     3144.94    168.89 o 
  -2  -9   7      981.04      905.66    200.62 o 
  -1  -9   7     1850.15     1867.32    133.32 o 
   0  -9   7    17790.10    17853.64    525.93 o 
   1  -9   7      891.03      926.65    119.08 o 
   2  -9   7     2464.36     2323.36    188.85 o 
   3  -9   7      487.87      479.53    130.29 o 
   4  -9   7    10903.29    10080.33    449.86 o 
   5  -9   7     1327.05     1673.97    329.96 o 
   6  -9   7     8019.09     7821.05    410.21 o 
   7  -9   7     2361.20     2659.43    266.49 o 
 -10  -8   7     3861.17     3701.36    246.51 o 
  -9  -8   7    13576.82    13270.44    461.13 o 
  -8  -8   7     1258.59     1523.69    316.29 o 
  -7  -8   7      722.00      801.86    146.68 o 
  -6  -8   7      967.31      973.60    125.90 o 
  -5  -8   7    19433.63    19699.32    707.28 o 
  -4  -8   7     1287.40     1306.45    122.76 o 
  -3  -8   7    23119.61    22628.78    640.63 o 
  -2  -8   7       69.26      128.95     85.45 o 
  -1  -8   7    17617.88    17135.83    501.89 o 
   0  -8   7       61.50       99.96     80.07 o 
   1  -8   7     6450.08     6218.62    354.74 o 
   2  -8   7      462.27      416.32    117.07 o 
   3  -8   7      680.79      463.19    128.04 o 
   4  -8   7      893.96      894.17    149.02 o 
   5  -8   7      123.80       89.99    136.27 o 
   6  -8   7       87.50      277.10    154.68 o 
   7  -8   7     8014.55     8008.05    418.36 o 
   8  -8   7        3.26      282.42    188.32 o 
 -11  -7   7      648.73      877.84    183.09 o 
 -10  -7   7     5708.07     6130.08    306.06 o 
  -9  -7   7    20094.89    19509.73    681.72 o 
  -8  -7   7     1545.99     1900.69    174.31 o 
  -7  -7   7      158.11      231.40    119.39 o 
  -6  -7   7    17349.99    17497.12    696.29 o 
  -5  -7   7     2893.40     3071.68    157.76 o 
  -4  -7   7     8560.75     8683.98    295.47 o 
  -3  -7   7      529.76      624.83     66.61 o 
  -2  -7   7     3295.92     3207.90    157.81 o 
  -1  -7   7      105.65      264.08     80.71 o 
   0  -7   7    57455.64    55604.47   1434.91 o 
   1  -7   7     3860.49     3757.74    170.76 o 
   2  -7   7     3558.93     3453.26    170.61 o 
   3  -7   7      282.18      168.04    109.87 o 
   4  -7   7      228.08       67.32    174.57 o 
   5  -7   7        1.32      151.41    294.92 o 
   6  -7   7    14416.03    12616.97    527.50 o 
   7  -7   7       73.67      121.04    151.90 o 
   8  -7   7       65.49      -94.35    163.53 o 
   9  -7   7       26.91      -68.36    243.36 o 
 -11  -6   7     1575.30     1729.45    209.62 o 
 -10  -6   7      520.60      530.59    178.73 o 
  -9  -6   7    10659.12     9667.77    379.75 o 
  -8  -6   7     4120.43     3915.35    224.44 o 
  -7  -6   7     7134.62     7011.19    285.57 o 
  -6  -6   7     1097.04      939.46    126.17 o 
  -5  -6   7       80.88        3.62     85.03 o 
  -4  -6   7    13076.01    13314.60    341.99 o 
  -3  -6   7    24822.96    25476.14    587.22 o 
  -2  -6   7      703.10      979.50    113.50 o 
  -1  -6   7     5295.96     5311.62    173.81 o 
   0  -6   7      149.31      247.11     75.24 o 
   1  -6   7     1113.25     1301.12    102.10 o 
   2  -6   7     2914.67     2854.46    141.97 o 
   3  -6   7    12318.21    12259.58    471.72 o 
   4  -6   7      255.34      271.77    115.99 o 
   5  -6   7     9639.30     9592.36    416.97 o 
   6  -6   7      901.84      848.94    192.47 o 
   7  -6   7     3524.54     3670.22    320.28 o 
   8  -6   7      616.07      586.99    178.01 o 
   9  -6   7     5650.40     5718.16    597.98 o 
  10  -6   7        9.78      -56.00    186.42 o 
 -11  -5   7      121.09        3.02    154.71 o 
 -10  -5   7     9223.03     8839.19    595.83 o 
  -9  -5   7      906.50     1201.88    165.41 o 
  -8  -5   7      275.03      284.52    126.67 o 
  -7  -5   7       54.14      115.69    109.23 o 
  -6  -5   7    24105.53    23439.79    656.08 o 
  -5  -5   7      852.55      950.90    108.25 o 
  -4  -5   7    13704.58    13937.01    355.23 o 
  -3  -5   7    12126.23    12675.24    321.10 o 
  -2  -5   7       63.55      123.99     51.32 o 
  -1  -5   7      368.00      373.90     53.21 o 
   0  -5   7    27582.22    27762.32    623.94 o 
   1  -5   7     1186.93     1315.66     70.21 o 
   2  -5   7    34248.32    33172.24    738.76 o 
   3  -5   7      419.71      440.71     83.36 o 
   4  -5   7     1458.64     1291.63    184.59 o 
   5  -5   7       46.11       -1.41    115.65 o 
   6  -5   7    17777.97    17457.54    939.41 o 
   7  -5   7      935.10     1033.88    182.01 o 
   8  -5   7     1232.74     1564.50    213.75 o 
   9  -5   7       90.58       22.08    169.53 o 
  10  -5   7        3.89      159.04    183.72 o 
 -12  -4   7       10.10      221.77    163.06 o 
 -11  -4   7     9066.91     9045.59    412.17 o 
 -10  -4   7       28.45      163.88    146.94 o 
  -9  -4   7    12935.84    12663.80    958.92 o 
  -8  -4   7      598.48      562.23    133.87 o 
  -7  -4   7    16370.74    17019.64    524.05 o 
  -6  -4   7     1557.38     1638.29    277.20 o 
  -5  -4   7      621.13      585.94    102.30 o 
  -4  -4   7    11046.89    11575.47    306.31 o 
  -3  -4   7    20316.21    20957.64    495.64 o 
  -2  -4   7     2397.15     2355.49    102.12 o 
  -1  -4   7    31370.01    31882.01    712.88 o 
   0  -4   7    13685.19    13907.04    334.46 o 
   1  -4   7      244.04      282.81     68.54 o 
   2  -4   7      399.05      458.94     56.01 o 
   3  -4   7    23940.23    23117.94    612.86 o 
   4  -4   7     2461.52     2292.26    153.76 o 
   5  -4   7    19936.84    19478.05    612.35 o 
   6  -4   7        4.49      132.94     83.13 o 
   7  -4   7     1683.95     1799.15    140.60 o 
   8  -4   7      460.80      593.82    203.78 o 
   9  -4   7     1765.96     2048.60    267.85 o 
  10  -4   7      731.87      501.25    196.26 o 
  11  -4   7     5137.96     5387.34    436.94 o 
 -12  -3   7       76.42       36.05    263.02 o 
 -11  -3   7     2956.97     2711.66    296.36 o 
 -10  -3   7    27431.86    28049.76   1565.35 o 
  -9  -3   7       84.64      143.99    133.78 o 
  -8  -3   7     2338.48     2333.52    190.55 o 
  -7  -3   7       17.07      155.47    111.00 o 
  -6  -3   7     1778.68     1626.70    141.30 o 
  -5  -3   7      887.95      951.28     81.18 o 
  -4  -3   7    23974.04    23823.40    563.36 o 
  -3  -3   7     9665.64     9458.35    262.88 o 
  -2  -3   7    35768.84    36786.25    821.15 o 
  -1  -3   7     4061.32     4123.17    138.28 o 
   0  -3   7    24844.79    24402.83    555.04 o 
   1  -3   7    14210.58    14197.52    340.53 o 
   2  -3   7    16113.84    15886.16    433.38 o 
   3  -3   7       45.34       14.34     48.64 o 
   4  -3   7    10762.71    10842.79    325.11 o 
   5  -3   7     4788.22     4787.71    340.98 o 
   6  -3   7    11763.90    11731.58    371.94 o 
   7  -3   7     3054.77     3155.02    173.12 o 
   8  -3   7    17002.77    17212.88    825.84 o 
   9  -3   7       22.48     -109.45    133.05 o 
  10  -3   7     5557.57     5574.72    269.86 o 
  11  -3   7     1764.90     1590.95    269.82 o 
 -12  -2   7     1184.30     1360.41    455.24 o 
 -11  -2   7    20016.82    19076.21    882.51 o 
 -10  -2   7     2029.70     1801.28    193.08 o 
  -9  -2   7      975.27      965.81    160.48 o 
  -8  -2   7     1499.94     1592.91    168.93 o 
  -7  -2   7     3776.45     3715.80    315.07 o 
  -6  -2   7     2580.73     2308.67    198.26 o 
  -5  -2   7    10871.42    11212.56    318.91 o 
  -4  -2   7      196.97      383.70     67.00 o 
  -3  -2   7     9251.65     9407.07    256.12 o 
  -2  -2   7     3014.01     3156.20    133.21 o 
  -1  -2   7    50014.76    48751.12   1067.31 o 
   0  -2   7       76.36      122.75     68.84 o 
   1  -2   7     5055.31     4628.41    137.24 o 
   2  -2   7     4609.93     4513.50    159.79 o 
   3  -2   7      289.55      420.27     86.54 o 
   4  -2   7        0.50      165.19     60.94 o 
   5  -2   7    39948.45    40210.23   1056.89 o 
   6  -2   7    14677.30    14803.50    518.12 o 
   7  -2   7     5792.14     5627.44    339.00 o 
   8  -2   7     4809.40     4264.81    211.07 o 
   9  -2   7     3086.64     2954.19    249.23 o 
  10  -2   7     3317.70     3172.18    209.10 o 
  11  -2   7     7967.21     8179.89    349.96 o 
  12  -2   7      207.93      329.46    191.77 o 
 -11  -1   7      953.86      806.29    237.82 o 
 -10  -1   7    14341.83    14619.06    509.49 o 
  -9  -1   7      384.57      666.11    180.51 o 
  -8  -1   7    29560.36    31229.28    865.18 o 
  -7  -1   7      434.00      630.12    126.42 o 
  -6  -1   7    11905.55    12261.93    393.04 o 
  -5  -1   7     1661.24     1726.41    104.84 o 
  -4  -1   7    12361.07    12683.56    328.55 o 
  -3  -1   7      601.49      614.07     70.82 o 
  -2  -1   7     2669.84     2737.99    119.66 o 
  -1  -1   7     3390.25     3653.39    144.14 o 
   0  -1   7     9263.01     9559.87    244.44 o 
   1  -1   7     1050.19      996.56     60.16 o 
   2  -1   7    49621.23    49352.92   1234.92 o 
   3  -1   7      120.49      711.28    295.98 o 
   4  -1   7    67408.23    65562.81   1638.87 o 
   5  -1   7      847.62      739.06    285.24 o 
   6  -1   7       12.75        4.00     75.17 o 
   7  -1   7        7.56       91.97     85.85 o 
   8  -1   7     5567.39     5057.74    251.40 o 
   9  -1   7       23.29      166.93    140.87 o 
  10  -1   7     8571.00     8765.85    433.46 o 
  11  -1   7     1337.55     1149.73    170.81 o 
  12  -1   7       57.05      153.28    221.61 o 
 -11   0   7    12748.38    12431.09    461.09 o 
 -10   0   7     1986.47     2183.07    201.34 o 
  -9   0   7      787.01     1146.85    163.73 o 
  -8   0   7     2969.89     3074.08    202.44 o 
  -7   0   7    13301.19    13852.20    534.49 o 
  -6   0   7       91.14      194.05     73.26 o 
  -5   0   7    47838.41    48341.64   1083.07 o 
  -4   0   7     5383.74     5467.58    204.22 o 
  -3   0   7      350.93      494.29     67.16 o 
  -2   0   7     5900.87     5890.95    178.34 o 
  -1   0   7     3480.10     3533.02    130.72 o 
   0   0   7      568.11      597.18     76.74 o 
   1   0   7    32862.08    33085.90    839.84 o 
   2   0   7      322.55      358.65     67.31 o 
   3   0   7     1425.34     1582.82     95.14 o 
   4   0   7      418.89      378.01     67.90 o 
   5   0   7    48660.68    47862.04   1220.44 o 
   6   0   7     2931.48     3114.14    202.41 o 
   7   0   7    16022.77    16201.36    498.40 o 
   8   0   7     3273.28     3383.98    188.94 o 
   9   0   7     7169.76     7093.14    415.36 o 
  10   0   7     6890.54     6434.41    321.16 o 
  11   0   7     6336.13     6139.16    298.13 o 
  12   0   7      387.13      336.81    152.20 o 
 -11   1   7      254.34      243.38    160.72 o 
 -10   1   7     5256.72     5140.13    280.58 o 
  -9   1   7     5370.06     5625.08    278.02 o 
  -8   1   7    17479.40    17804.65    658.21 o 
  -7   1   7      425.79      609.76    164.03 o 
  -6   1   7    16985.73    17053.73    435.39 o 
  -5   1   7       53.64       75.28     68.74 o 
  -4   1   7     1809.87     1842.30    100.38 o 
  -3   1   7    14431.32    14458.69    360.48 o 
  -2   1   7    22974.48    22643.15    524.41 o 
  -1   1   7     1161.61     1273.67     73.76 o 
   0   1   7     9170.93     9131.04    234.99 o 
   1   1   7     9840.72     9655.14    241.71 o 
   2   1   7    32473.41    32720.09    725.52 o 
   3   1   7      727.55      938.72     63.57 o 
   4   1   7    39924.08    40019.37    887.54 o 
   5   1   7      139.78      229.53    101.01 o 
   7   1   7      785.30      922.01    114.47 o 
   8   1   7     2601.46     2791.20    253.96 o 
   9   1   7      559.95      529.85    148.47 o 
  10   1   7    23679.25    24273.42    721.92 o 
  11   1   7     2658.61     2998.90    345.53 o 
  12   1   7       56.60      306.43    156.56 o 
 -11   2   7    21473.85    23923.16    736.67 o 
 -10   2   7       43.41     -193.49    144.33 o 
  -9   2   7     1740.08     1845.61    223.26 o 
  -8   2   7       81.46      243.00    129.61 o 
  -7   2   7      687.32      760.83    136.66 o 
  -6   2   7        4.02      137.21     77.55 o 
  -5   2   7    37220.28    37456.90   1282.11 o 
  -4   2   7      970.52      988.22     95.35 o 
  -3   2   7    28683.01    27499.37    633.26 o 
  -2   2   7    12918.80    13176.55    328.17 o 
  -1   2   7     3576.96     3718.34    128.75 o 
   0   2   7     3032.67     3106.32    110.50 o 
   1   2   7    13152.27    13384.64    320.30 o 
   2   2   7    10269.02    10366.49    258.89 o 
   3   2   7     4599.85     4954.66    147.46 o 
   4   2   7    10739.98    10512.76    270.25 o 
   5   2   7    24876.31    24207.98    563.46 o 
   6   2   7      538.78      650.46     97.38 o 
   7   2   7    41958.91    41273.73   1092.02 o 
   8   2   7     2690.20     2647.66    174.61 o 
   9   2   7    25209.75    24372.38    710.79 o 
  10   2   7     1522.03     1540.12    251.44 o 
  11   2   7     1891.01     1713.96    180.78 o 
  12   2   7     2336.37     2142.73    249.33 o 
  13   2   7     1244.33     1170.34    204.72 o 
 -10   3   7      537.49      412.97    167.96 o 
  -9   3   7      514.20      418.89    155.53 o 
  -8   3   7     4206.96     4157.64    232.12 o 
  -7   3   7      548.55      556.69    107.96 o 
  -6   3   7    36087.93    35650.66    829.76 o 
  -5   3   7     6431.09     6412.59    212.03 o 
  -4   3   7      299.10      322.10    121.04 o 
  -3   3   7     1807.07     1878.94     99.58 o 
  -2   3   7    28647.94    28225.24    641.65 o 
  -1   3   7     1169.22     1213.45     75.36 o 
   0   3   7    19143.12    19488.80    450.69 o 
   1   3   7      240.25      297.92     48.41 o 
   2   3   7     4332.66     4344.17    136.46 o 
   3   3   7      558.81      621.12     55.52 o 
   4   3   7    21731.40    21588.57    504.23 o 
   5   3   7     5262.91     5534.45    277.55 o 
   6   3   7    11107.63    11009.53    296.50 o 
   7   3   7     1395.62     1359.24     97.64 o 
   8   3   7     1991.07     2188.41    162.39 o 
   9   3   7      369.53      246.26    154.92 o 
  10   3   7    15955.67    15534.42    708.65 o 
  11   3   7       39.63       30.14    136.25 o 
  12   3   7    15739.82    15372.58    574.76 o 
  13   3   7     4568.71     4745.33    317.64 o 
 -10   4   7     2347.43     2507.17    372.96 o 
  -9   4   7    10870.63    11634.56    561.15 o 
  -8   4   7       69.52      153.65    164.80 o 
  -7   4   7     3828.74     3921.03    179.00 o 
  -6   4   7     1397.64     1553.04    126.85 o 
  -5   4   7    17307.62    16692.15    425.83 o 
  -4   4   7      631.46      845.31    157.00 o 
  -3   4   7     8844.86     8686.08    244.46 o 
  -2   4   7     5368.85     5246.64    166.46 o 
  -1   4   7     1425.25     1450.72     80.50 o 
   0   4   7    16235.92    16499.51    461.68 o 
   1   4   7    16450.89    17009.00    400.50 o 
   2   4   7    12771.12    13175.55    323.81 o 
   3   4   7    39244.25    38927.29    864.25 o 
   4   4   7      495.53      477.70     59.52 o 
   5   4   7      936.43      794.70     72.66 o 
   6   4   7     2614.56     2570.89    208.12 o 
   7   4   7    10221.40     9852.67    287.77 o 
   8   4   7        6.28       68.18     78.27 o 
   9   4   7    14011.94    13858.96    466.01 o 
  10   4   7    13407.36    13806.07    474.39 o 
  11   4   7       18.01     -182.72    241.49 o 
  12   4   7     4196.44     4060.70    282.53 o 
  13   4   7     5529.44     4967.15    326.13 o 
  -9   5   7      102.74     -124.02    187.06 o 
  -8   5   7     4170.07     4626.21    341.23 o 
  -7   5   7      373.40      295.89    157.15 o 
  -6   5   7    32767.62    31854.58    907.59 o 
  -5   5   7      933.73      863.13    128.25 o 
  -4   5   7      951.06     1131.19     92.76 o 
  -3   5   7      330.22      536.96    195.09 o 
  -2   5   7     1631.63     1569.42     86.25 o 
  -1   5   7     2194.41     2296.57    100.48 o 
   0   5   7    37815.73    37261.56    828.51 o 
   1   5   7     6383.10     6638.25    190.04 o 
   2   5   7      222.00      292.32     68.61 o 
   3   5   7     7271.81     7286.73    324.92 o 
   4   5   7    11558.58    11731.20    390.25 o 
   5   5   7     1775.29     1860.82    120.22 o 
   6   5   7    24270.62    23539.62    565.14 o 
   7   5   7      983.64      996.15    146.76 o 
   8   5   7     9298.80     9012.14    281.70 o 
   9   5   7     2647.23     2700.66    192.34 o 
  10   5   7     6029.46     5829.28    282.40 o 
  11   5   7     2885.44     3475.53    464.53 o 
  12   5   7     9300.31     9107.41    446.04 o 
  -9   6   7     3650.02     4618.69    918.08 o 
  -8   6   7      671.09      899.58    163.48 o 
  -7   6   7     1686.41     1801.51    178.86 o 
  -6   6   7      109.62      149.14    113.91 o 
  -5   6   7     9384.33     8403.00    325.93 o 
  -4   6   7     6304.12     5694.08    247.70 o 
  -3   6   7    33821.46    31712.49    918.61 o 
  -2   6   7     1647.00     1741.69    130.50 o 
  -1   6   7    33989.25    32968.29    742.23 o 
   0   6   7       53.58       50.57     81.46 o 
   1   6   7     5525.17     5712.98    177.01 o 
   2   6   7     9073.25     8877.19    244.45 o 
   3   6   7    17634.72    17730.93    429.11 o 
   4   6   7     2846.92     2922.84    125.93 o 
   5   6   7     3397.95     3446.95    142.18 o 
   6   6   7     5053.27     5031.41    281.45 o 
   7   6   7      771.87      843.28     94.75 o 
   8   6   7     3682.91     3883.12    171.47 o 
   9   6   7    34699.59    34170.18    816.69 o 
  10   6   7     1601.85     1479.93    171.21 o 
  11   6   7       59.06       86.99    139.09 o 
  12   6   7     2020.45     2157.76    309.91 o 
  -8   7   7      582.11      320.66    151.00 o 
  -7   7   7      832.96     1054.92    165.02 o 
  -6   7   7     6766.40     6691.85    303.15 o 
  -5   7   7        1.64      -72.85    106.28 o 
  -4   7   7     7656.01     6997.88    280.59 o 
  -3   7   7      860.91      776.37    116.08 o 
  -2   7   7       26.12        1.98     79.97 o 
  -1   7   7     3943.72     3832.29    182.65 o 
   0   7   7    24991.63    24312.07    674.59 o 
   2   7   7    13301.25    13823.27    347.90 o 
   3   7   7    16712.46    17630.18    588.93 o 
   4   7   7     2529.36     2348.95    116.30 o 
   5   7   7     2115.19     2160.42    199.06 o 
   6   7   7    12849.36    12852.98    348.01 o 
   7   7   7      130.93      158.22     77.58 o 
   8   7   7     7809.37     7835.80    283.30 o 
   9   7   7     1415.51     1390.91    126.49 o 
  10   7   7      534.75      477.66    112.80 o 
  11   7   7      191.05      117.60    158.67 o 
  12   7   7     2896.78     3166.83    277.54 o 
  -7   8   7     7943.87     8149.48    493.33 o 
  -6   8   7      152.72       87.09    125.70 o 
  -5   8   7      155.80       16.57    154.93 o 
  -4   8   7      700.94      650.22    127.38 o 
  -3   8   7    15364.23    14405.79    487.23 o 
  -2   8   7      502.99      453.85    105.14 o 
  -1   8   7    13495.14    12423.45    397.53 o 
   0   8   7      373.58      246.27     83.69 o 
   1   8   7     3063.41     3241.93    163.04 o 
   2   8   7     8876.77     8710.11    294.00 o 
   3   8   7     9952.27     9571.95    314.32 o 
   4   8   7     3901.43     4007.47    154.25 o 
   5   8   7    12609.69    13023.26    347.75 o 
   6   8   7     5079.20     5472.10    332.71 o 
   7   8   7        8.41        3.43    159.05 o 
   8   8   7    12018.58    12134.35    527.78 o 
   9   8   7    10368.89    10915.13    373.08 o 
  10   8   7     1673.30     1734.37    149.35 o 
  11   8   7     6370.05     6586.88    368.87 o 
  12   8   7     2919.29     3056.62    276.69 o 
  -7   9   7      857.71      802.33    254.85 o 
  -6   9   7     3363.01     3228.62    227.48 o 
  -5   9   7       26.55       40.18    121.98 o 
  -4   9   7      619.62      529.61    131.10 o 
  -3   9   7      491.24      506.45    117.34 o 
  -2   9   7      245.60      372.71    109.87 o 
  -1   9   7     1903.82     1704.17    140.48 o 
   0   9   7    16731.68    15981.70    485.43 o 
   1   9   7       67.36       65.72     85.59 o 
   2   9   7    23480.77    23357.39    661.10 o 
   3   9   7     4132.70     4289.40    230.24 o 
   4   9   7     6544.48     6430.84    250.24 o 
   5   9   7      394.19      371.34     95.71 o 
   6   9   7      606.30      577.46    152.61 o 
   7   9   7     2956.23     2941.37    154.63 o 
   8   9   7     2371.85     2645.25    155.47 o 
   9   9   7     7462.65     7776.30    473.75 o 
  10   9   7     2107.81     2248.83    160.48 o 
  11   9   7     3480.14     3554.67    381.44 o 
  -6  10   7     1072.01     1285.60    184.71 o 
  -5  10   7     1585.97     1493.18    176.55 o 
  -4  10   7       24.43      168.99    128.43 o 
  -3  10   7       44.57        1.90    114.91 o 
  -2  10   7      789.47      847.92    130.56 o 
  -1  10   7    15807.23    15231.92    482.01 o 
   0  10   7     1822.86     1619.66    138.73 o 
   1  10   7      953.42     1116.73    127.20 o 
   2  10   7     3207.00     3148.60    168.88 o 
   3  10   7     6493.49     6450.90    253.38 o 
   4  10   7     1457.85     1676.92    164.33 o 
   5  10   7    24243.71    24439.62    698.55 o 
   6  10   7        5.13        0.37     92.36 o 
   7  10   7    15940.30    16390.48    511.67 o 
   8  10   7    12249.46    12529.52    427.52 o 
   9  10   7       37.08        9.03    158.38 o 
  10  10   7      238.57      195.98    125.50 o 
  11  10   7     1294.22     1365.29    171.32 o 
  -4  11   7     1180.07     1173.03    174.01 o 
  -3  11   7      289.38      265.48    131.02 o 
  -2  11   7    11360.64    10185.82    379.15 o 
  -1  11   7      795.75      750.09    131.63 o 
   0  11   7     5209.50     5506.49    250.40 o 
   1  11   7       20.41      174.96    104.92 o 
   2  11   7     1948.08     2172.92    159.62 o 
   3  11   7     3957.16     4197.45    207.23 o 
   4  11   7     9409.84     9140.04    328.92 o 
   5  11   7     5548.72     5361.60    241.45 o 
   6  11   7      165.11      128.22    106.06 o 
   7  11   7     9122.97     9345.77    348.16 o 
   8  11   7     7852.89     8222.32    332.82 o 
   9  11   7     1282.59     1254.11    160.08 o 
  10  11   7     2159.72     2137.61    218.67 o 
  -3  12   7        4.27      175.25    187.09 o 
  -2  12   7     1162.87     1122.18    159.41 o 
  -1  12   7     7463.02     7174.57    310.31 o 
   0  12   7     3118.17     3293.72    201.97 o 
   1  12   7     5385.45     5652.47    260.25 o 
   2  12   7      895.84      820.89    130.87 o 
   3  12   7      728.76      739.57    129.09 o 
   4  12   7      349.06      343.42    115.39 o 
   5  12   7    10393.71    10453.88    381.26 o 
   6  12   7      232.73      228.65    210.57 o 
   7  12   7    11564.62    11938.72    424.47 o 
   8  12   7     5688.10     5701.96    279.32 o 
   9  12   7       33.18      173.33    128.62 o 
  -1  13   7       34.61     -185.36    159.52 o 
   0  13   7      144.45      196.65    182.57 o 
   1  13   7     4255.09     3986.82    229.18 o 
   2  13   7     2193.11     2347.78    185.70 o 
   3  13   7      986.64     1200.06    150.74 o 
   4  13   7     7937.16     8727.10    346.94 o 
   5  13   7     1598.22     1959.01    195.36 o 
   6  13   7       92.36      180.90    123.59 o 
   7  13   7     6088.03     6081.10    446.55 o 
  -6 -12   8      245.22      325.59    163.80 o 
  -5 -12   8      533.01      534.67    160.54 o 
  -4 -12   8      563.67      502.49    152.59 o 
  -3 -12   8    10986.07    11152.03    465.38 o 
  -2 -12   8     2121.35     1953.71    190.70 o 
  -1 -12   8     5071.65     6749.72    735.29 o 
   0 -12   8      256.48      418.68    145.63 o 
   1 -12   8       86.74        2.23    320.88 o 
   2 -12   8      783.25     1109.27    431.55 o 
  -7 -11   8     7995.34     7952.06    430.35 o 
  -6 -11   8     9719.52     9093.73    465.98 o 
  -5 -11   8      221.24      287.36    150.41 o 
  -4 -11   8     8925.47     8582.11    390.50 o 
  -3 -11   8      397.16      371.09    134.95 o 
  -2 -11   8      250.08      280.55    110.77 o 
  -1 -11   8     1311.25     1342.81    169.22 o 
   0 -11   8     6361.00     6433.51    713.36 o 
   1 -11   8      338.48      323.42    134.44 o 
   2 -11   8    17494.25    17985.94    689.45 o 
   3 -11   8      350.59      439.89    154.73 o 
   4 -11   8      522.63      735.80    411.50 o 
  -8 -10   8     1263.41     1066.17    210.13 o 
  -7 -10   8    10955.32    10969.78    923.40 o 
  -6 -10   8     4538.23     4391.60    283.34 o 
  -5 -10   8     2722.06     2729.69    221.02 o 
  -4 -10   8      208.55      375.66    135.95 o 
  -3 -10   8     2680.93     2932.92    278.54 o 
  -2 -10   8     2511.84     2752.14    172.46 o 
  -1 -10   8    10904.52    10717.56    366.17 o 
   0 -10   8     2275.62     2586.23    198.22 o 
   1 -10   8     1298.04     1685.69    172.41 o 
   2 -10   8       31.43      186.59    128.36 o 
   3 -10   8     4230.96     4066.45    263.44 o 
   4 -10   8     2257.53     2252.34    224.48 o 
   5 -10   8     3799.19     3169.57    255.22 o 
  -9  -9   8      550.01      754.81    218.46 o 
  -8  -9   8       39.91      -82.15    171.58 o 
  -7  -9   8     4590.17     4398.30    297.19 o 
  -6  -9   8     1323.04     1228.26    298.18 o 
  -5  -9   8      131.27      248.34    142.80 o 
  -4  -9   8    42486.68    42257.97   1355.52 o 
  -3  -9   8     1363.07     1394.70    137.01 o 
  -2  -9   8     3594.46     3797.16    191.33 o 
  -1  -9   8        6.06      -45.87     90.14 o 
   0  -9   8     1183.71     1122.11    120.66 o 
   1  -9   8       15.53      -15.13    107.91 o 
   2  -9   8    15964.13    15286.27    585.68 o 
   3  -9   8     1252.56     1326.36    166.35 o 
   4  -9   8     2077.41     1901.51    194.61 o 
   5  -9   8     2528.53     2520.55    229.00 o 
   6  -9   8      525.06      375.64    171.29 o 
   7  -9   8      215.94      414.19    186.33 o 
 -10  -8   8      384.16      393.33    172.09 o 
  -9  -8   8      496.81      356.30    175.02 o 
  -8  -8   8      247.93      435.03    132.14 o 
  -7  -8   8     4869.76     5643.95    258.05 o 
  -6  -8   8        8.01       80.17    145.86 o 
  -5  -8   8    13595.68    13369.20    525.92 o 
  -4  -8   8     1080.88     1311.90    370.30 o 
  -3  -8   8     5298.38     5464.34    237.56 o 
  -2  -8   8     5917.11     5667.62    238.19 o 
  -1  -8   8    13474.30    13528.57    423.76 o 
   0  -8   8     1500.93     1505.05    144.41 o 
   1  -8   8    12805.70    12333.68    485.11 o 
   2  -8   8     4315.37     4019.04    243.06 o 
   3  -8   8      158.71      156.87    119.43 o 
   4  -8   8     2319.04     1998.57    227.85 o 
   5  -8   8    11255.32    10583.15    465.96 o 
   6  -8   8      219.41      344.96    165.77 o 
   7  -8   8     1504.38     1749.68    237.10 o 
   8  -8   8      908.12      582.28    201.36 o 
 -10  -7   8     2729.82     2978.06    299.59 o 
  -9  -7   8      167.15      177.85    147.20 o 
  -8  -7   8     7491.83     7307.33    312.33 o 
  -7  -7   8     1095.68     1485.39    180.31 o 
  -6  -7   8     1827.33     1962.37    252.16 o 
  -5  -7   8     1110.18     1197.82    120.65 o 
  -4  -7   8    41870.65    43406.10   1317.51 o 
  -3  -7   8      220.64      182.84     92.55 o 
  -2  -7   8    12494.61    12608.37    398.06 o 
  -1  -7   8       13.04      -63.02     75.28 o 
   0  -7   8     7155.55     6952.32    298.84 o 
   1  -7   8      600.56      643.91    125.19 o 
   2  -7   8    14829.67    14298.03    930.25 o 
   3  -7   8      623.15      743.88    136.99 o 
   4  -7   8     7645.36     7157.13    575.79 o 
   5  -7   8     2506.56     2779.80    339.04 o 
   6  -7   8      164.70      129.86    151.04 o 
   7  -7   8     2472.59     2689.05    247.74 o 
   8  -7   8     5171.57     5523.44    398.91 o 
 -11  -6   8     8381.87     8150.90    537.46 o 
 -10  -6   8      789.95      829.51    175.46 o 
  -9  -6   8     8951.96     8875.92    413.52 o 
  -8  -6   8     2510.89     2540.18    197.96 o 
  -7  -6   8     9535.92     9743.70    358.14 o 
  -6  -6   8      206.22      135.59    108.60 o 
  -5  -6   8     8818.72     9940.13    611.71 o 
  -4  -6   8        6.53      124.48     69.20 o 
  -3  -6   8       67.47      177.82     62.23 o 
  -2  -6   8       16.58       66.98     52.90 o 
  -1  -6   8    28931.87    28914.97    967.42 o 
   0  -6   8      528.03      508.45     95.33 o 
   1  -6   8    60269.36    59357.93   1534.05 o 
   2  -6   8     1474.47     1384.94    150.33 o 
   3  -6   8     1526.39     1454.70    156.83 o 
   4  -6   8       12.31       83.08    116.18 o 
   5  -6   8      121.64       56.45    227.94 o 
   6  -6   8      646.72      485.84    158.72 o 
   7  -6   8     3177.02     3149.86    258.06 o 
   8  -6   8     1869.90     1610.79    251.06 o 
   9  -6   8        1.96      -98.38    279.76 o 
 -11  -5   8     1801.79     1798.52    215.21 o 
 -10  -5   8     2892.04     2719.77    226.22 o 
  -9  -5   8        3.08     -139.40    124.00 o 
  -8  -5   8    16861.53    16560.80    532.41 o 
  -7  -5   8    14523.45    14612.72    474.08 o 
  -6  -5   8     9402.06     9458.30    333.72 o 
  -5  -5   8      125.70      140.15    105.39 o 
  -4  -5   8     1638.13     1802.25    107.26 o 
  -3  -5   8     4346.59     4386.28    158.93 o 
  -2  -5   8    21266.86    21351.25    502.54 o 
  -1  -5   8     1441.85     1508.12    106.06 o 
   0  -5   8    10941.99    10657.01    274.67 o 
   1  -5   8      285.65      251.39     45.72 o 
   2  -5   8    28211.52    26461.99    892.97 o 
   3  -5   8     2675.78     2912.01    274.96 o 
   4  -5   8    18203.87    16202.44    601.89 o 
   5  -5   8      976.39      633.69    140.01 o 
   6  -5   8    23485.90    21415.60    883.56 o 
   7  -5   8     1659.17     1486.40    223.40 o 
   8  -5   8     1081.72     1765.69    407.13 o 
   9  -5   8     1290.24     1431.29    277.88 o 
  10  -5   8     1729.30     1523.73    246.12 o 
 -11  -4   8     6193.98     6314.25    466.76 o 
 -10  -4   8     2742.31     3234.13    313.75 o 
  -9  -4   8     4852.55     4767.75    264.03 o 
  -8  -4   8        3.88       -0.14    130.54 o 
  -7  -4   8      644.63      555.62    132.54 o 
  -6  -4   8    14223.71    14598.63    458.77 o 
  -5  -4   8    25803.95    26427.65    721.12 o 
  -4  -4   8     2757.03     2853.89    129.60 o 
  -3  -4   8     9234.17     9549.92    267.08 o 
  -2  -4   8     6253.12     6354.32    193.44 o 
  -1  -4   8     3513.06     3851.95    135.58 o 
   0  -4   8     1499.89     1489.33     79.28 o 
   1  -4   8    24675.46    24552.70    563.26 o 
   2  -4   8     8310.68     8017.02    251.68 o 
   3  -4   8    10121.30     9866.91    301.44 o 
   4  -4   8    14650.81    14359.00    416.23 o 
   5  -4   8       68.00      130.00     75.82 o 
   6  -4   8      863.38      917.98    116.56 o 
   7  -4   8    17613.23    17354.62   1377.38 o 
   8  -4   8      235.52      596.07    365.67 o 
   9  -4   8      768.84      655.26    203.91 o 
  10  -4   8      735.03      724.93    287.64 o 
 -11  -3   8      262.14      133.11    163.19 o 
 -10  -3   8     1449.82     1385.68    188.47 o 
  -9  -3   8        1.85      136.98    138.00 o 
  -8  -3   8     4876.10     4182.53    251.41 o 
  -7  -3   8       43.38       44.44    118.72 o 
  -6  -3   8    32083.22    32798.89   1034.08 o 
  -5  -3   8     1604.59     1591.89    132.87 o 
  -4  -3   8     2924.55     2884.97    129.28 o 
  -3  -3   8        1.09       81.63     63.46 o 
  -2  -3   8    14292.42    14289.54    359.41 o 
  -1  -3   8     3775.07     3682.71    133.10 o 
   0  -3   8    35124.92    34487.45    771.61 o 
   1  -3   8      530.21      573.87     60.17 o 
   2  -3   8      168.09      296.25     84.50 o 
   3  -3   8     3256.91     3131.27    214.00 o 
   4  -3   8    23442.91    22860.04    617.98 o 
   5  -3   8     2946.33     2937.54    161.28 o 
   6  -3   8    25309.23    24082.57    669.82 o 
   7  -3   8       69.21       35.21     92.69 o 
   8  -3   8      234.70      333.81    112.33 o 
   9  -3   8     8084.68     8281.38    330.45 o 
  10  -3   8     2226.79     2179.84    260.13 o 
  11  -3   8        1.78      -94.01    195.46 o 
 -11  -2   8     2475.75     2377.53    228.81 o 
 -10  -2   8       95.39      135.40    150.23 o 
  -9  -2   8    22641.61    23476.57    870.60 o 
  -8  -2   8     1141.13      877.02    161.02 o 
  -7  -2   8     1592.68     1650.18    265.83 o 
  -6  -2   8     2928.09     3033.13    182.40 o 
  -5  -2   8    12301.71    12075.23    326.17 o 
  -4  -2   8      220.67      262.64     70.40 o 
  -3  -2   8    13498.27    13608.09    349.51 o 
  -2  -2   8      856.01     1017.08    139.85 o 
  -1  -2   8     6128.19     6007.78    183.08 o 
   0  -2   8     5068.43     4828.06    154.19 o 
   1  -2   8    24494.50    23531.87    535.83 o 
   2  -2   8     5697.71     5533.48    191.48 o 
   3  -2   8    18059.28    17253.34    477.02 o 
   4  -2   8      263.04      268.56     66.51 o 
   5  -2   8       58.03      175.22    124.40 o 
   6  -2   8     6734.21     6604.78    248.27 o 
   7  -2   8     7279.33     7355.01    386.93 o 
   8  -2   8      235.17      213.92    111.81 o 
   9  -2   8    10046.19     9120.44    368.00 o 
  10  -2   8     3279.66     2913.64    203.15 o 
  11  -2   8     1920.08     1843.00    188.64 o 
 -11  -1   8       35.68      154.10    167.71 o 
 -10  -1   8    10752.98    11792.01    542.87 o 
  -9  -1   8     2295.79     2495.32    202.35 o 
  -8  -1   8    11689.47    11579.84    412.42 o 
  -7  -1   8      509.42      377.70    124.30 o 
  -6  -1   8    14251.82    14852.00    469.52 o 
  -5  -1   8      654.85      649.57     82.64 o 
  -4  -1   8    19163.63    18977.51    463.74 o 
  -3  -1   8     7271.53     7513.70    306.25 o 
  -2  -1   8     4251.76     4524.29    201.21 o 
  -1  -1   8     6358.24     6411.27    246.43 o 
   0  -1   8    65170.68    64715.41   1400.59 o 
   1  -1   8        5.33      -13.80     42.82 o 
   2  -1   8     4803.23     4510.90    166.60 o 
   3  -1   8     1502.53     1510.48    157.28 o 
   4  -1   8     4913.14     4864.78    189.57 o 
   5  -1   8       57.34       68.61     70.32 o 
   6  -1   8    28626.13    28664.20    778.78 o 
   7  -1   8     7351.62     7197.71    277.85 o 
   8  -1   8     2548.43     2333.19    162.86 o 
   9  -1   8     9440.71     9715.09    363.52 o 
  10  -1   8     6031.67     5806.20    371.18 o 
  11  -1   8      985.04     1056.57    165.32 o 
  12  -1   8     5270.66     5561.05    471.18 o 
 -11   0   8     1599.90     1535.42    205.22 o 
 -10   0   8     1054.58     1150.12    184.59 o 
  -9   0   8    31549.07    33358.08    933.06 o 
  -8   0   8     2587.36     2692.13    199.03 o 
  -7   0   8     8785.12     9441.83    350.60 o 
  -6   0   8     8060.58     8221.88    366.70 o 
  -5   0   8     1357.09     1509.47    102.45 o 
  -4   0   8     1625.10     1697.48    155.19 o 
  -3   0   8    21367.86    21487.57    510.79 o 
  -2   0   8      565.86      572.08     91.57 o 
  -1   0   8    10154.19    10073.25    264.61 o 
   0   0   8    21316.66    21105.13    488.57 o 
   1   0   8    15954.82    15795.95    374.04 o 
   2   0   8     7386.92     7563.25    198.59 o 
   3   0   8     7672.81     7821.32    306.63 o 
   4   0   8     1890.36     1843.95    113.67 o 
   5   0   8    40409.39    39837.38   1035.24 o 
   6   0   8     6734.44     6549.64    247.92 o 
   7   0   8     5221.13     5245.54    330.43 o 
   8   0   8      697.91      542.90    116.70 o 
   9   0   8     3818.26     3958.28    216.98 o 
  10   0   8     2649.19     3038.30    288.51 o 
  11   0   8     3899.40     3971.57    244.46 o 
  12   0   8     4966.52     5350.42    291.47 o 
 -11   1   8       11.17      132.58    166.34 o 
 -10   1   8     3455.94     3319.74    242.47 o 
  -9   1   8      583.80      476.22    172.02 o 
  -8   1   8      441.89      512.58    138.28 o 
  -7   1   8     4743.05     4780.95    267.04 o 
  -6   1   8    32315.03    33285.64   1016.96 o 
  -5   1   8     2616.06     2795.98    136.12 o 
  -4   1   8    58381.43    57792.71   1449.32 o 
  -3   1   8      308.65      276.16     80.12 o 
  -2   1   8     5413.60     5232.59    282.54 o 
  -1   1   8     4354.51     4674.07    156.10 o 
   0   1   8     5880.15     5900.33    175.14 o 
   1   1   8       52.32       84.49     56.21 o 
   2   1   8     3981.04     4107.43    130.91 o 
   3   1   8    12480.73    12708.04    311.64 o 
   4   1   8       27.90        5.76     63.91 o 
   5   1   8     2767.98     2665.31    239.16 o 
   6   1   8    43335.19    43463.99   1133.95 o 
   7   1   8     1676.27     1804.59    140.20 o 
   8   1   8     9708.81     9724.23    352.28 o 
   9   1   8     1125.15     1247.27    165.90 o 
  10   1   8     1049.20     1149.52    158.91 o 
  11   1   8      114.19       21.09    134.93 o 
  12   1   8     3375.52     3761.19    373.62 o 
 -10   2   8        7.38       68.19    160.97 o 
  -9   2   8     4480.31     4971.17    269.50 o 
  -8   2   8        1.88     -109.81    123.34 o 
  -7   2   8    14625.18    15973.41    504.74 o 
  -6   2   8     7800.82     7864.17    334.43 o 
  -5   2   8      462.97      365.89     84.45 o 
  -4   2   8       90.01       49.39     79.23 o 
  -3   2   8    18542.52    18603.56    453.56 o 
  -2   2   8     5825.48     5859.48    182.88 o 
  -1   2   8    41506.62    40970.83    907.27 o 
   0   2   8    15424.49    15769.48    376.73 o 
   1   2   8     9771.98     9794.49    251.09 o 
   2   2   8     8495.02     8559.17    224.64 o 
   3   2   8     4158.13     4461.52    322.82 o 
   4   2   8      667.67      760.73     60.24 o 
   5   2   8     7972.16     7886.51    281.14 o 
   6   2   8      600.15      585.89    180.49 o 
   7   2   8     3944.79     3797.85    232.25 o 
   8   2   8     6681.82     6500.82    292.32 o 
   9   2   8     4899.25     4648.41    241.34 o 
  10   2   8      319.45      357.90    346.09 o 
  11   2   8    16561.70    16920.20    845.62 o 
  12   2   8     6054.32     5801.98    508.78 o 
 -10   3   8    10883.27    12181.98    937.44 o 
  -9   3   8      124.08       44.14    149.26 o 
  -8   3   8      135.78      177.63    135.05 o 
  -7   3   8     2961.83     2844.69    189.00 o 
  -6   3   8     8049.76     8447.25    272.17 o 
  -5   3   8      202.48       67.15     79.19 o 
  -4   3   8    25903.30    25902.93    676.49 o 
  -3   3   8     2788.64     2841.47    186.17 o 
  -2   3   8    14358.32    14185.07    355.68 o 
  -1   3   8    24672.49    24578.79    565.84 o 
   0   3   8      515.18      630.91     63.97 o 
   1   3   8      245.38      325.70     53.88 o 
   2   3   8    25240.34    24991.12    571.74 o 
   3   3   8      161.74      158.35     80.29 o 
   4   3   8     2497.04     2577.75    162.11 o 
   5   3   8     7685.03     7561.77    220.93 o 
   6   3   8     3172.42     3222.01    174.57 o 
   7   3   8     3516.92     3623.17    289.52 o 
   8   3   8    15598.51    15702.52    789.87 o 
   9   3   8      766.23      865.80    141.42 o 
  10   3   8     2752.37     2989.92    206.25 o 
  11   3   8      730.14      715.49    170.62 o 
  12   3   8     4233.40     4508.77    306.46 o 
  -9   4   8     5614.19     5631.50    380.42 o 
  -8   4   8      401.80      165.11    187.00 o 
  -7   4   8     8870.39     8755.94    417.52 o 
  -6   4   8      128.00       66.09     87.63 o 
  -5   4   8    12458.79    12040.57    335.58 o 
  -4   4   8     1275.97     1346.17    109.41 o 
  -3   4   8     6283.48     6082.01    196.51 o 
  -2   4   8     4865.70     4537.05    155.19 o 
  -1   4   8    60410.91    58201.81   1268.64 o 
   0   4   8     7780.41     7314.04    268.56 o 
   1   4   8    11030.74    10805.96    276.92 o 
   2   4   8     1766.32     1774.40    106.70 o 
   3   4   8      993.32     1115.30     75.18 o 
   4   4   8    29217.51    28839.62    662.98 o 
   5   4   8     8715.63     8773.26    346.08 o 
   6   4   8     4394.40     4305.66    161.89 o 
   7   4   8      139.93      136.23    103.86 o 
   8   4   8     4694.20     4680.08    310.55 o 
   9   4   8     4271.57     4313.65    353.86 o 
  10   4   8      866.22      841.97    154.04 o 
  11   4   8    20213.59    20839.80    736.76 o 
  12   4   8      416.37        9.90    158.58 o 
  -9   5   8     2122.52     2560.70    294.21 o 
  -8   5   8      523.05      426.34    203.55 o 
  -7   5   8      273.55      319.41    134.88 o 
  -6   5   8     3471.81     3356.37    211.03 o 
  -5   5   8      106.86       83.14    108.90 o 
  -4   5   8    23451.32    22769.44    666.82 o 
  -3   5   8      981.95      896.55     82.44 o 
  -2   5   8    13757.71    13260.93    337.73 o 
  -1   5   8     7537.07     7332.69    212.84 o 
   0   5   8      460.72      411.72     65.98 o 
   1   5   8     2602.49     2601.97    110.46 o 
   2   5   8    10399.75    10511.39    277.68 o 
   3   5   8     3592.18     3500.16    133.45 o 
   4   5   8    33259.50    32383.75    740.05 o 
   5   5   8     9867.09     9978.12    315.79 o 
   6   5   8      182.23      237.62     67.78 o 
   7   5   8     1019.38      944.41     95.37 o 
   8   5   8      930.27     1036.74    138.28 o 
   9   5   8      117.43      125.26    124.40 o 
  10   5   8     1353.03     1388.54    173.98 o 
  11   5   8     3443.63     3097.79    262.48 o 
  12   5   8      478.07      479.10    169.01 o 
  -8   6   8     7509.71     7063.65    556.86 o 
  -7   6   8     5884.62     5804.58    288.57 o 
  -6   6   8      358.08      247.40    126.42 o 
  -5   6   8    17583.16    16568.94    528.19 o 
  -4   6   8      975.05      954.97    236.44 o 
  -3   6   8      242.01      196.98     96.62 o 
  -2   6   8     2371.10     2523.71    149.64 o 
  -1   6   8    10785.62    10249.17    463.52 o 
   0   6   8     3180.67     3037.42    127.41 o 
   1   6   8    10770.06    10655.24    282.52 o 
   2   6   8    26576.95    26502.96    612.19 o 
   3   6   8     5354.09     5370.75    181.12 o 
   4   6   8    26814.50    26920.11    631.84 o 
   5   6   8    22487.18    22609.28    546.59 o 
   6   6   8     2521.62     2642.82    133.17 o 
   7   6   8      956.28     1090.53    156.46 o 
   8   6   8      271.01      366.16     96.19 o 
   9   6   8     1791.94     1817.70    175.10 o 
  10   6   8     3147.22     3225.93    222.50 o 
  11   6   8     5902.08     5709.42    295.03 o 
  12   6   8      183.98      -15.77    158.83 o 
  -8   7   8     3095.00     3044.15    294.65 o 
  -7   7   8     1430.67     1154.64    177.01 o 
  -6   7   8      334.28      310.88    239.91 o 
  -5   7   8      645.45      562.91    177.03 o 
  -4   7   8    10908.24     9541.00    591.94 o 
  -3   7   8     7186.07     6765.44    275.99 o 
  -2   7   8    14265.89    13890.30    440.35 o 
  -1   7   8     2116.89     1884.63    134.14 o 
   0   7   8    17941.07    17041.62    502.40 o 
   1   7   8     1603.78     1587.95    137.45 o 
   2   7   8     3106.19     3288.44    191.98 o 
   3   7   8      165.99      208.95     69.26 o 
   4   7   8     6974.84     7352.05    327.86 o 
   5   7   8     7702.40     7828.97    242.45 o 
   6   7   8      711.16      835.21     96.53 o 
   7   7   8    13388.86    13779.53    377.99 o 
   8   7   8      370.32      540.56     99.46 o 
   9   7   8     6092.27     6128.56    408.47 o 
  10   7   8     8677.64     8469.82    357.83 o 
  11   7   8      364.11      295.66    155.43 o 
  12   7   8      560.16      459.22    187.45 o 
  -7   8   8       20.78       74.83    147.03 o 
  -6   8   8     2121.02     1914.99    186.11 o 
  -5   8   8     2869.12     2665.93    194.52 o 
  -4   8   8       15.24       14.49    108.24 o 
  -3   8   8     1280.16     1309.90    144.18 o 
  -2   8   8    10097.16     9409.58    339.36 o 
  -1   8   8     5134.63     5090.34    226.78 o 
   0   8   8      989.66      861.46    109.92 o 
   1   8   8    27257.45    27205.68    754.95 o 
   2   8   8      349.60      354.51    122.44 o 
   3   8   8     5652.20     5877.08    231.45 o 
   4   8   8     7701.42     7658.94    273.79 o 
   5   8   8        6.41       76.41    100.52 o 
   6   8   8     5258.53     5757.58    209.08 o 
   7   8   8     3967.25     3845.15    174.38 o 
   8   8   8     1964.21     2359.00    170.79 o 
   9   8   8     3509.96     3759.07    251.74 o 
  10   8   8     6360.65     6872.10    320.13 o 
  11   8   8     4089.35     4027.74    291.02 o 
  -6   9   8     7960.66     7986.61    357.28 o 
  -5   9   8     3430.82     3037.46    214.80 o 
  -4   9   8       64.11       60.40    120.79 o 
  -3   9   8     2398.07     2047.11    171.37 o 
  -2   9   8     2839.41     2659.43    173.54 o 
  -1   9   8     1232.96     1398.90    138.88 o 
   0   9   8     7240.95     6752.84    263.41 o 
   1   9   8       38.70       84.33     86.86 o 
   2   9   8     1345.28     1342.29    130.03 o 
   3   9   8     6658.80     6626.28    256.99 o 
   4   9   8     7663.08     8230.75    299.04 o 
   5   9   8     7806.95     7700.00    282.76 o 
   6   9   8    11415.49    11515.60    473.10 o 
   7   9   8     2721.38     2982.12    236.99 o 
   8   9   8        4.76     -129.24     90.48 o 
   9   9   8     7329.70     7661.34    276.90 o 
  10   9   8     3372.51     3984.14    256.34 o 
  11   9   8       14.89     -120.09    186.05 o 
  -5  10   8     4988.86     4872.44    274.41 o 
  -4  10   8      719.51      742.01    163.49 o 
  -3  10   8     2079.18     1830.20    172.51 o 
  -2  10   8     1132.74     1278.26    151.26 o 
  -1  10   8        2.45      291.04    109.13 o 
   0  10   8     4580.61     4384.01    350.10 o 
   1  10   8     3663.38     3699.37    197.70 o 
   2  10   8     4504.53     4407.04    208.01 o 
   3  10   8    14874.74    15357.89    480.61 o 
   4  10   8    11665.84    11621.18    390.40 o 
   5  10   8      248.42      173.75    104.79 o 
   6  10   8     1684.10     1791.42    191.88 o 
   7  10   8     2593.03     3059.52    187.30 o 
   8  10   8      308.23      362.62    173.98 o 
   9  10   8     5003.22     5131.35    260.69 o 
  10  10   8     7847.80     7854.52    971.45 o 
  -3  11   8     4582.87     4770.38    275.12 o 
  -2  11   8      200.70       83.46    120.41 o 
  -1  11   8      702.67      689.83    135.54 o 
   0  11   8     2572.98     2451.46    177.84 o 
   1  11   8      983.75     1048.69    141.27 o 
   2  11   8       66.92      100.69    100.25 o 
   3  11   8     8455.82     8338.66    318.82 o 
   4  11   8     6772.37     6992.95    454.39 o 
   5  11   8       13.65        2.74     99.64 o 
   6  11   8     3602.85     3985.46    214.53 o 
   7  11   8      288.66      400.75    122.90 o 
   8  11   8     4634.37     4481.56    239.15 o 
   9  11   8     6960.28     7407.22    320.85 o 
  -2  12   8       79.40        7.42    133.45 o 
  -1  12   8     6314.00     6059.43    388.16 o 
   0  12   8     3660.32     3361.15    211.83 o 
   1  12   8      243.82      256.84    121.74 o 
   2  12   8     1239.93     1389.04    154.73 o 
   3  12   8     1599.67     1733.66    158.60 o 
   4  12   8      119.02      345.48    122.27 o 
   5  12   8      131.89      132.46    117.43 o 
   6  12   8     8521.95     9116.28    357.15 o 
   7  12   8     2169.75     2466.68    189.90 o 
   8  12   8     3351.88     3515.09    225.60 o 
   1  13   8     1184.43      925.39    158.25 o 
   2  13   8      107.59      117.04    128.68 o 
   3  13   8     1852.97     2097.08    216.44 o 
   4  13   8      701.61      753.37    143.95 o 
   5  13   8      167.07      147.47    149.17 o 
  -4 -12   9      358.84      498.36    202.32 o 
  -3 -12   9     6587.94     6130.39    406.71 o 
  -2 -12   9      562.26      523.71    181.08 o 
  -1 -12   9     1634.16     1600.34    192.18 o 
   0 -12   9        2.48     -105.56    179.45 o 
  -6 -11   9     1204.23     1242.60    359.85 o 
  -5 -11   9      745.09      484.18    167.66 o 
  -4 -11   9      340.11      317.82    152.02 o 
  -3 -11   9        5.44      227.33    138.98 o 
  -2 -11   9    25847.21    25632.25    901.08 o 
  -1 -11   9        0.35      112.14    132.10 o 
   0 -11   9     1036.90      897.20    159.59 o 
   1 -11   9      858.60      780.02    214.49 o 
   2 -11   9      143.41      115.08    141.25 o 
   3 -11   9      562.59      699.70    238.04 o 
  -7 -10   9        9.00      -27.02    157.69 o 
  -6 -10   9     1046.54      780.39    186.25 o 
  -5 -10   9     7305.71     6963.39    699.31 o 
  -4 -10   9     2948.46     3357.20    243.68 o 
  -3 -10   9     6013.98     6639.81    331.92 o 
  -2 -10   9       53.37      121.90    125.38 o 
  -1 -10   9     1234.96     1182.51    304.69 o 
   0 -10   9     3324.59     2778.81    428.21 o 
   1 -10   9     6161.29     6045.28    328.09 o 
   2 -10   9        2.27        5.01    132.25 o 
   3 -10   9     7548.32     7089.22    371.76 o 
   4 -10   9       36.64      171.49    209.18 o 
   5 -10   9       51.75      -35.96    159.14 o 
  -8  -9   9    14617.11    14905.24    638.69 o 
  -7  -9   9      450.22      896.25    275.65 o 
  -6  -9   9     9946.72     9934.86    466.24 o 
  -5  -9   9      426.94      318.59    198.21 o 
  -4  -9   9      301.85      231.59    134.35 o 
  -3  -9   9      631.32      843.23    152.41 o 
  -2  -9   9     9577.42    10142.27    723.32 o 
  -1  -9   9       48.96       78.63    116.40 o 
   0  -9   9     6714.68     6511.81    325.64 o 
   1  -9   9     9863.88     9343.10    417.27 o 
   2  -9   9       36.88      159.03    127.03 o 
   3  -9   9      948.77     1036.31    167.37 o 
   4  -9   9    12083.34    10660.48    774.78 o 
   5  -9   9     2609.22     2655.84    271.11 o 
   6  -9   9     2450.68     2175.14    245.22 o 
  -9  -8   9     8835.00     9476.06    780.00 o 
  -8  -8   9      950.14     1062.33    221.33 o 
  -7  -8   9        0.48     -173.45    156.67 o 
  -6  -8   9        1.06      -72.43    144.80 o 
  -5  -8   9     6305.38     6471.28    341.71 o 
  -4  -8   9     5282.93     4946.78    323.62 o 
  -3  -8   9    21785.29    22148.81    648.85 o 
  -2  -8   9       53.10      182.28    103.24 o 
  -1  -8   9     6109.94     6438.89    265.51 o 
   0  -8   9       28.18       27.66    107.93 o 
   1  -8   9     7775.65     7129.56    460.41 o 
   2  -8   9     1708.06     1626.27    177.48 o 
   3  -8   9     7643.38     7709.73    682.87 o 
   4  -8   9     1198.49     1058.40    174.09 o 
   5  -8   9      261.45      375.80    223.40 o 
   6  -8   9     3316.73     3104.94    263.98 o 
   7  -8   9     2309.05     2224.02    246.90 o 
 -10  -7   9    10035.79    10528.86    655.83 o 
  -9  -7   9      470.84      356.52    150.49 o 
  -8  -7   9     1731.82     1808.49    188.96 o 
  -7  -7   9      150.07       77.43    124.26 o 
  -6  -7   9     4234.51     4691.72    443.34 o 
  -5  -7   9      197.71      163.13     98.73 o 
  -4  -7   9    10650.59    11116.44    460.59 o 
  -3  -7   9     1317.60     1307.39    133.66 o 
  -2  -7   9    13272.97    13280.32    423.55 o 
  -1  -7   9       55.13       76.20     89.66 o 
   0  -7   9    18282.49    17328.64    629.28 o 
   1  -7   9       35.07       67.19    104.86 o 
   2  -7   9     6443.33     6160.10    312.73 o 
   3  -7   9      915.80     1099.79    157.80 o 
   4  -7   9     2039.27     1981.05    195.95 o 
   5  -7   9     2952.99     2950.11    251.49 o 
   6  -7   9     9172.17     9119.39    439.72 o 
   7  -7   9     3863.61     4218.77    306.54 o 
   8  -7   9     2578.37     2470.30    663.51 o 
 -10  -6   9     1354.83     1472.88    220.21 o 
  -9  -6   9     6142.60     6180.72    489.27 o 
  -8  -6   9      644.93      695.47    202.45 o 
  -7  -6   9    10666.57    11428.37    469.46 o 
  -6  -6   9     3620.55     3660.76    208.34 o 
  -5  -6   9     1913.09     1895.87    139.65 o 
  -4  -6   9     4675.26     5225.78    410.07 o 
  -3  -6   9    19264.96    19727.67    485.30 o 
  -2  -6   9      312.77      328.80    102.85 o 
  -1  -6   9      320.38      305.55     96.97 o 
   0  -6   9       26.12       31.23     80.24 o 
   1  -6   9       10.87      143.26    111.03 o 
   2  -6   9       30.16        7.24    110.45 o 
   3  -6   9    16174.95    15803.77   1306.63 o 
   4  -6   9     5709.76     5294.89    327.39 o 
   5  -6   9     8193.79     7896.23    387.69 o 
   6  -6   9     6524.67     5878.21    339.99 o 
   7  -6   9      383.70      466.71    178.03 o 
   8  -6   9     1163.00     1222.12    329.53 o 
   9  -6   9     3447.75     2750.02    565.09 o 
 -10  -5   9    17097.17    17017.01    614.61 o 
  -9  -5   9     4053.61     4234.26    258.27 o 
  -8  -5   9     2285.80     2404.68    195.39 o 
  -7  -5   9     1538.82     1792.12    167.44 o 
  -6  -5   9     2829.71     3154.42    189.25 o 
  -5  -5   9      772.53      942.98    118.03 o 
  -4  -5   9    13872.19    14753.66    387.85 o 
  -3  -5   9      129.71       82.10     70.72 o 
  -2  -5   9     8626.12     8956.79    323.36 o 
  -1  -5   9     9060.64     9329.33    257.64 o 
   0  -5   9     9450.51     9527.41    258.25 o 
   1  -5   9      153.08      257.10    109.51 o 
   2  -5   9    36542.64    34871.20   1154.63 o 
   3  -5   9      119.00      192.87    118.47 o 
   4  -5   9      696.21      778.53    148.66 o 
   5  -5   9      831.09      904.21    219.46 o 
   6  -5   9     7973.45     7547.94    429.49 o 
   7  -5   9     1450.99     1320.15    198.20 o 
   8  -5   9     3852.70     3891.07    303.92 o 
   9  -5   9     2420.03     2128.40    263.59 o 
 -10  -4   9     4395.44     4426.40    274.48 o 
  -9  -4   9     9328.02     9241.54    384.76 o 
  -8  -4   9     1439.96     1404.66    172.05 o 
  -7  -4   9    21018.46    21926.39    892.14 o 
  -6  -4   9       14.04      176.00    115.63 o 
  -5  -4   9     5292.30     5526.68    371.74 o 
  -4  -4   9     4244.67     4407.32    171.77 o 
  -3  -4   9      539.18      820.78     85.41 o 
  -2  -4   9     1424.21     1556.71     97.22 o 
  -1  -4   9     3880.62     3826.78    142.24 o 
   0  -4   9     4613.35     4583.12    156.74 o 
   1  -4   9      379.13      498.09     93.78 o 
   2  -4   9      714.03      800.83    131.74 o 
   3  -4   9    33102.55    31976.41    838.82 o 
   4  -4   9       97.82       71.94    129.86 o 
   5  -4   9    20069.07    19576.54    724.72 o 
   6  -4   9     2108.48     1834.44    209.95 o 
   7  -4   9     6142.91     6500.82    369.61 o 
   8  -4   9     3052.27     3024.46    271.33 o 
   9  -4   9      190.89      216.83    189.79 o 
  10  -4   9      634.00      418.20    216.29 o 
 -10  -3   9    17623.88    18798.85    700.50 o 
  -9  -3   9     3065.85     3316.48    330.35 o 
  -8  -3   9     4540.68     4704.71    322.88 o 
  -7  -3   9     2099.36     2488.23    186.16 o 
  -6  -3   9     2858.14     3205.85    191.12 o 
  -5  -3   9    11605.79    12296.88    393.48 o 
  -4  -3   9    29741.82    29782.94    697.70 o 
  -3  -3   9      420.65      506.49     77.71 o 
  -2  -3   9    18215.52    18260.76    445.66 o 
  -1  -3   9     1148.64     1214.67     84.69 o 
   0  -3   9     2006.33     1946.24     94.21 o 
   1  -3   9       12.59      160.20     64.06 o 
   2  -3   9    10553.39    10415.08    315.54 o 
   3  -3   9       92.06       55.15     63.18 o 
   4  -3   9       30.26      102.80     69.58 o 
   5  -3   9    12866.29    12675.53    389.85 o 
   6  -3   9     6970.93     7079.97    268.36 o 
   7  -3   9      392.47      445.10    103.24 o 
   8  -3   9    28778.41    28881.73   1047.19 o 
   9  -3   9     1613.49     1634.99    278.82 o 
  10  -3   9     3762.51     3608.46    622.31 o 
 -10  -2   9        6.38     -132.13    157.78 o 
  -9  -2   9      343.19      155.17    151.20 o 
  -8  -2   9     1258.32     1550.56    176.43 o 
  -7  -2   9     7853.90     8184.21    323.61 o 
  -6  -2   9      280.81      292.56    117.36 o 
  -5  -2   9    17810.37    18556.73    592.76 o 
  -4  -2   9    40981.76    41695.18    944.59 o 
  -3  -2   9     1299.04     1423.35    100.32 o 
  -2  -2   9     1167.49     1189.70     90.35 o 
  -1  -2   9    10859.42    10987.79    289.29 o 
   0  -2   9     8483.47     8437.06    231.41 o 
   1  -2   9     6881.01     6925.06    194.04 o 
   2  -2   9     2024.04     1972.27    108.72 o 
   3  -2   9     4131.34     4020.38    210.40 o 
   4  -2   9       93.17      120.29    158.89 o 
   5  -2   9     8686.08     8534.03    291.03 o 
   6  -2   9     7612.15     7354.37    377.41 o 
   7  -2   9    10750.08    11439.14    444.10 o 
   8  -2   9     5983.09     5907.63    262.43 o 
   9  -2   9     2770.30     2724.59    223.38 o 
  10  -2   9     2215.47     1984.44    329.72 o 
  11  -2   9     2144.51     1379.50    253.60 o 
 -10  -1   9     7036.11     7377.01    346.61 o 
  -9  -1   9       91.65       33.87    149.86 o 
  -8  -1   9    22882.95    23915.69    705.31 o 
  -7  -1   9      178.62      298.08    126.22 o 
  -6  -1   9     4010.86     3799.21    205.94 o 
  -5  -1   9     4664.92     5085.54    187.49 o 
  -4  -1   9    24128.16    23833.81    597.96 o 
  -3  -1   9      348.45      382.59     77.52 o 
  -2  -1   9     5245.19     5309.94    178.84 o 
  -1  -1   9     1774.29     1722.06     96.26 o 
   0  -1   9     3168.01     3050.19    123.86 o 
   1  -1   9    21047.47    21456.29    498.53 o 
   2  -1   9    16786.43    16679.40    467.52 o 
   3  -1   9      471.70      390.31     73.11 o 
   4  -1   9     9933.67     9870.10    424.44 o 
   5  -1   9     7181.72     6780.43    247.00 o 
   6  -1   9      470.51      514.61     96.47 o 
   7  -1   9       38.95       41.09    107.81 o 
   8  -1   9    13876.50    13750.34    449.60 o 
   9  -1   9      369.90      393.15    124.89 o 
  10  -1   9    10462.42    11196.51    414.01 o 
  11  -1   9    12813.82    12928.93    468.84 o 
 -10   0   9     1824.19     2041.38    272.92 o 
  -9   0   9      708.48      739.46    241.24 o 
  -8   0   9      191.76      374.77    138.75 o 
  -7   0   9    11935.81    12130.50    417.01 o 
  -6   0   9        4.50      -14.97    132.54 o 
  -5   0   9    27053.00    27881.61    819.27 o 
  -4   0   9     5778.96     5588.90    192.29 o 
  -3   0   9      146.78      152.96     81.28 o 
  -2   0   9     7979.83     7556.47    246.14 o 
  -1   0   9       73.68       52.98     60.14 o 
   0   0   9     3029.62     3176.70    122.47 o 
   1   0   9    35354.91    35446.73    790.94 o 
   2   0   9     4781.06     4835.41    145.37 o 
   3   0   9     1922.17     1898.59    114.11 o 
   4   0   9     2770.55     2785.96    143.40 o 
   5   0   9     2682.43     2581.20    143.63 o 
   6   0   9       10.22      262.08     96.96 o 
   7   0   9     5665.56     5256.70    237.99 o 
   8   0   9     3585.59     3864.78    262.74 o 
   9   0   9       39.57       55.01    111.33 o 
  10   0   9    11118.01    11337.62    766.06 o 
  11   0   9     2829.73     2633.38    241.65 o 
 -10   1   9      476.45      537.34    210.64 o 
  -9   1   9       99.60      -93.02    288.71 o 
  -8   1   9    16557.12    16909.28    545.28 o 
  -7   1   9      428.59      566.61    138.60 o 
  -6   1   9     1863.34     1927.84    159.76 o 
  -5   1   9     2067.58     2032.96    139.81 o 
  -4   1   9     2567.11     2470.48    125.65 o 
  -3   1   9     1069.55     1257.32     99.34 o 
  -2   1   9    22877.58    22398.09    530.60 o 
  -1   1   9    10804.81    10512.49    279.12 o 
   0   1   9    13264.10    13236.72    330.24 o 
   1   1   9    13408.16    13475.81    332.55 o 
   2   1   9     8782.76     8530.49    250.24 o 
   3   1   9     9835.13     9074.36    291.96 o 
   4   1   9    10637.05    10390.20    330.67 o 
   5   1   9      288.72      281.76     82.97 o 
   6   1   9     5399.32     5308.88    230.82 o 
   7   1   9     4028.85     4225.69    291.58 o 
   8   1   9     1808.05     1453.44    148.62 o 
   9   1   9       20.66       53.90    160.90 o 
  10   1   9    13500.60    13073.13    463.83 o 
  11   1   9     4785.69     4686.77    268.04 o 
  12   1   9       88.59      226.69    153.04 o 
 -10   2   9      462.43      141.18    171.39 o 
  -9   2   9      685.39      600.71    166.07 o 
  -8   2   9      211.29      388.17    147.05 o 
  -7   2   9     4713.46     5316.86    259.94 o 
  -6   2   9    11984.29    12362.88    499.17 o 
  -5   2   9    16042.11    16943.77    994.16 o 
  -4   2   9     1871.78     2087.44    120.14 o 
  -3   2   9    24347.28    24161.33    574.08 o 
  -2   2   9     1409.40     1414.90     94.61 o 
  -1   2   9      831.44      946.93     79.33 o 
   0   2   9     2069.28     2064.30     98.73 o 
   1   2   9    18594.00    18681.25    442.08 o 
   2   2   9     4388.66     4485.16    146.24 o 
   3   2   9       91.88      175.94     45.29 o 
   4   2   9    21410.10    20456.32    570.55 o 
   5   2   9       26.23       -8.68     92.44 o 
   6   2   9    10682.37    10741.56    485.81 o 
   7   2   9    23541.51    23125.16    668.98 o 
   8   2   9      282.55      310.62    117.99 o 
   9   2   9      581.19      752.57    148.23 o 
  10   2   9     2132.06     2443.81    193.02 o 
  11   2   9       26.75      115.68    141.18 o 
  12   2   9      391.50      425.78    165.86 o 
  -9   3   9      671.61      769.11    230.80 o 
  -8   3   9     2016.73     2125.47    191.41 o 
  -7   3   9      792.03      921.95    143.81 o 
  -6   3   9     2779.84     2816.32    151.96 o 
  -5   3   9     9125.45     9412.01    358.40 o 
  -4   3   9     1085.63     1024.46     98.56 o 
  -3   3   9       58.33       99.95     79.69 o 
  -2   3   9    35926.42    35382.45    803.19 o 
  -1   3   9     4218.55     4171.75    149.92 o 
   0   3   9    33773.96    32677.88    737.71 o 
   1   3   9     5682.11     5648.59    175.72 o 
   2   3   9     8949.90     8921.13    242.15 o 
   3   3   9     4269.98     4439.89    149.77 o 
   4   3   9     1696.33     1696.90    107.96 o 
   5   3   9     1856.53     1854.45    133.03 o 
   6   3   9    10593.38    10050.52    506.26 o 
   7   3   9     9602.84    11293.13    390.75 o 
   8   3   9     4483.18     4259.24    227.08 o 
   9   3   9    10102.91     9710.37    371.95 o 
  10   3   9     3378.32     3239.10    221.89 o 
  11   3   9      118.27      201.80    150.30 o 
  12   3   9     6677.13     6903.24    342.09 o 
  -9   4   9     8330.39     8703.75    643.38 o 
  -8   4   9       92.36      134.78    186.62 o 
  -7   4   9     3432.66     3226.98    406.36 o 
  -6   4   9     7753.90     7447.96    430.53 o 
  -5   4   9     6807.53     6748.64    230.76 o 
  -4   4   9     1404.44     1327.00    107.74 o 
  -3   4   9     1335.72     1385.03    109.16 o 
  -2   4   9     1535.25     1496.99     95.61 o 
  -1   4   9       89.15      137.90     62.98 o 
   0   4   9    34360.02    33834.85    763.95 o 
   1   4   9    25919.96    26702.96    614.67 o 
   2   4   9     1436.03     1478.99    195.05 o 
   3   4   9    13732.43    13598.04    344.72 o 
   4   4   9    12605.44    12585.94    327.33 o 
   5   4   9     7663.76     7798.03    234.71 o 
   6   4   9     9029.48     9411.06    383.45 o 
   7   4   9     2545.01     2884.14    274.87 o 
   8   4   9     2546.19     2647.92    184.30 o 
   9   4   9       97.88       20.55    245.95 o 
  10   4   9    11421.23    11564.56    435.20 o 
  11   4   9      533.86      541.35    189.09 o 
  12   4   9     3188.43     3373.43    345.72 o 
  -8   5   9     1720.61     1666.07    501.96 o 
  -7   5   9     5006.56     5178.73    482.86 o 
  -6   5   9     3043.55     2922.05    202.55 o 
  -5   5   9      670.88      803.84    130.52 o 
  -4   5   9      489.56      574.15    115.23 o 
  -3   5   9      447.31      377.41    145.69 o 
  -2   5   9     2074.52     2211.02    113.09 o 
  -1   5   9     3738.97     3511.16    190.65 o 
   0   5   9    27407.01    26503.60    613.74 o 
   1   5   9    11467.01    11688.83    305.21 o 
   2   5   9     2332.02     2369.26    166.37 o 
   3   5   9     6866.17     6586.59    203.51 o 
   4   5   9     3289.36     3148.64    133.56 o 
   5   5   9     4774.39     4769.19    173.59 o 
   6   5   9     9046.90     9015.05    329.54 o 
   7   5   9     2983.59     3019.47    191.60 o 
   8   5   9     3510.57     3981.11    220.98 o 
   9   5   9    14308.91    13787.69    507.89 o 
  10   5   9      466.16      442.85    178.96 o 
  11   5   9      920.88      866.04    171.80 o 
  12   5   9     2502.45     2229.70    225.78 o 
  -8   6   9       64.81        1.48    179.85 o 
  -7   6   9      751.40      818.63    158.24 o 
  -6   6   9     4814.87     4335.18    241.22 o 
  -5   6   9      142.73      155.99    121.56 o 
  -4   6   9     7480.29     6990.70    293.81 o 
  -3   6   9     4334.88     4127.20    207.43 o 
  -2   6   9      323.32      352.79     96.39 o 
  -1   6   9     4205.81     4306.05    198.17 o 
   0   6   9     6134.51     6041.95    233.70 o 
   1   6   9    15316.91    15232.06    401.03 o 
   2   6   9      844.07     1015.86     86.14 o 
   3   6   9    10457.57    10647.76    289.68 o 
   4   6   9     1980.89     2267.16    118.38 o 
   5   6   9    22746.59    23374.16    566.73 o 
   6   6   9    22920.06    22617.08    557.50 o 
   7   6   9       41.63       51.52    147.60 o 
   8   6   9     5719.79     5476.45    263.62 o 
   9   6   9      738.84      649.60    142.98 o 
  10   6   9     2732.66     2622.36    212.73 o 
  11   6   9      250.10      305.49    231.83 o 
  -7   7   9     6476.15     6698.44    320.29 o 
  -6   7   9      158.37      193.38    137.30 o 
  -5   7   9       42.49       76.82    118.93 o 
  -4   7   9     9149.00     8093.24    323.23 o 
  -3   7   9      255.67      413.15    142.28 o 
  -2   7   9     1172.27     1346.79    169.77 o 
  -1   7   9     1960.98     1857.31    142.47 o 
   0   7   9     4005.86     3858.22    186.85 o 
   1   7   9     1315.34     1274.12    114.46 o 
   2   7   9     5179.18     5178.81    246.70 o 
   3   7   9     7090.06     7155.07    224.21 o 
   4   7   9      561.03      567.41    149.92 o 
   5   7   9    14072.54    14318.24    415.40 o 
   6   7   9    13383.98    13119.59    359.70 o 
   7   7   9     2005.81     1920.28    129.75 o 
   8   7   9     7452.66     7378.46    375.66 o 
   9   7   9     2421.53     2608.31    232.30 o 
  10   7   9     1651.06     1550.34    186.43 o 
  11   7   9     8057.04     8569.06    382.51 o 
  -6   8   9     7602.96     7564.02    494.80 o 
  -5   8   9      902.40      723.80    178.28 o 
  -4   8   9     6144.49     5972.66    279.84 o 
  -3   8   9     7695.41     7062.99    295.35 o 
  -2   8   9     8686.13     8349.20    316.75 o 
  -1   8   9     1927.06     1922.36    151.28 o 
   0   8   9     1713.08     1563.70    131.50 o 
   1   8   9      249.94      231.35     92.49 o 
   2   8   9     2310.95     2319.11    177.27 o 
   3   8   9     3310.80     3013.26    160.06 o 
   4   8   9      833.33      980.13    109.39 o 
   5   8   9    11602.45    11560.52    379.55 o 
   6   8   9    18964.71    19636.63    556.64 o 
   7   8   9     1066.18     1111.00    206.55 o 
   8   8   9    19382.27    20663.84   1045.31 o 
   9   8   9       70.01      154.26    193.40 o 
  10   8   9     1607.70     1620.19    197.43 o 
  11   8   9     6333.16     6764.78    338.26 o 
  -5   9   9       13.37      -33.00    133.48 o 
  -4   9   9     1168.53     1019.82    156.94 o 
  -3   9   9      207.27       85.68    130.35 o 
  -2   9   9       53.47      199.68    111.56 o 
  -1   9   9    22577.40    21738.59    643.45 o 
   0   9   9     1694.94     1566.86    187.44 o 
   1   9   9      549.69      470.78    108.34 o 
   2   9   9     9402.91     9415.38    328.20 o 
   3   9   9       18.98      101.67    108.97 o 
   4   9   9     3792.47     3713.66    189.10 o 
   5   9   9     5720.92     5633.64    332.34 o 
   6   9   9     1744.70     1648.95    140.35 o 
   7   9   9       68.40      163.93    102.75 o 
   8   9   9      505.27      561.29    124.46 o 
   9   9   9     9192.38     9767.12    391.10 o 
  10   9   9     6477.47     7434.95    344.97 o 
  -4  10   9     2336.42     2426.13    204.88 o 
  -3  10   9      258.24      312.44    133.83 o 
  -2  10   9     4996.75     4825.26    247.71 o 
  -1  10   9     2865.39     2883.52    191.08 o 
   0  10   9     1777.74     1797.21    154.30 o 
   1  10   9      237.97      304.63    109.45 o 
   2  10   9     3711.93     3721.12    225.31 o 
   3  10   9     3811.56     4112.37    207.96 o 
   4  10   9     7053.53     6975.27    281.98 o 
   5  10   9     6910.91     7046.26    283.28 o 
   6  10   9      808.13      802.74    123.54 o 
   7  10   9     1950.27     2040.29    181.16 o 
   8  10   9    16878.72    17467.85    555.49 o 
   9  10   9      209.77      263.58    168.40 o 
  -2  11   9     3134.04     3187.92    213.58 o 
  -1  11   9     5338.91     4652.62    419.54 o 
   0  11   9       34.79      147.46    122.94 o 
   1  11   9     1903.31     1593.71    153.35 o 
   2  11   9      330.98      449.64    116.66 o 
   3  11   9      400.42      495.30    120.09 o 
   4  11   9     1322.71     1286.78    154.42 o 
   5  11   9     9119.73     9895.85    367.02 o 
   6  11   9       62.55      149.92    144.56 o 
   7  11   9     1030.29     1047.82    174.07 o 
   8  11   9     2447.42     3049.06    206.58 o 
   0  12   9     1454.63     1673.90    267.81 o 
   1  12   9     1974.10     1872.05    192.43 o 
   2  12   9     2306.61     2282.72    183.53 o 
   3  12   9       13.39       32.12    115.09 o 
   4  12   9    10779.20    10786.06    394.03 o 
   5  12   9     2348.58     2520.90    188.81 o 
   6  12   9        5.70      -40.33    118.98 o 
  -4 -11  10     1273.68     1081.01    225.11 o 
  -3 -11  10     1673.41     1611.40    237.27 o 
  -2 -11  10       72.41      147.67    166.01 o 
  -1 -11  10      754.07      729.14    169.38 o 
   0 -11  10     8294.46     7810.84    393.27 o 
   1 -11  10      102.84     -100.17    256.55 o 
  -6 -10  10     1225.25     1470.28    222.93 o 
  -5 -10  10      275.67      399.33    197.70 o 
  -4 -10  10      446.16      372.52    163.86 o 
  -3 -10  10     4653.79     4504.94    343.15 o 
  -2 -10  10      167.85       28.42    215.77 o 
  -1 -10  10    19774.93    19112.54    717.80 o 
   0 -10  10     2126.48     1930.63    198.47 o 
   1 -10  10     4121.41     3646.85    257.80 o 
   2 -10  10     1434.81     1456.73    190.98 o 
   3 -10  10     2470.76     2514.97    525.17 o 
  -7  -9  10      678.74      909.02    319.76 o 
  -6  -9  10     1023.24     1019.08    379.64 o 
  -5  -9  10     2000.59     1992.59    226.44 o 
  -4  -9  10     5485.60     6126.95    696.83 o 
  -3  -9  10     2083.82     2641.48    233.16 o 
  -2  -9  10     4749.75     5158.60    474.29 o 
  -1  -9  10       98.02       20.97    128.04 o 
   0  -9  10     7962.50     7809.24    820.35 o 
   1  -9  10     1584.74     1521.58    182.61 o 
   2  -9  10     7921.72     8053.50    679.18 o 
   3  -9  10     1211.75     1038.06    284.90 o 
   4  -9  10     8335.04     7933.82    579.73 o 
   5  -9  10     4515.33     4191.08    476.35 o 
  -8  -8  10     5682.32     6167.42    411.93 o 
  -7  -8  10     7474.65     7814.49    419.80 o 
  -6  -8  10       57.35        7.39    203.10 o 
  -5  -8  10     6236.72     6573.36    359.82 o 
  -4  -8  10      121.64       75.25    131.53 o 
  -3  -8  10      400.97      530.70    151.35 o 
  -2  -8  10      131.67        0.31    118.66 o 
  -1  -8  10     7657.59     7005.26    518.57 o 
   0  -8  10     1248.79     1344.97    169.86 o 
   1  -8  10     1931.87     1975.85    196.93 o 
   2  -8  10     9355.24     8936.88    444.05 o 
   3  -8  10       31.52       -5.60    134.85 o 
   4  -8  10     1984.76     2210.24    360.36 o 
   5  -8  10     8961.32     8767.20    753.79 o 
   6  -8  10      149.64      174.83    172.17 o 
  -9  -7  10       29.97      457.14    166.06 o 
  -8  -7  10    15369.55    15470.41    520.41 o 
  -7  -7  10     7334.13     8136.06    334.90 o 
  -6  -7  10     1327.64     1174.10    208.39 o 
  -5  -7  10     4575.83     5269.01    309.47 o 
  -4  -7  10     7723.08     7633.94    600.98 o 
  -3  -7  10     2651.68     2718.38    175.74 o 
  -2  -7  10    15662.80    16290.29    509.68 o 
  -1  -7  10       25.30       75.52    117.28 o 
   0  -7  10       84.13       30.10    117.16 o 
   1  -7  10     6284.02     5722.89    511.72 o 
   2  -7  10     6893.41     6505.78    328.51 o 
   3  -7  10     6498.92     6049.79    328.82 o 
   4  -7  10     6828.10     6762.86    355.56 o 
   5  -7  10     2434.92     2202.77    223.32 o 
   6  -7  10      260.95       68.39    160.59 o 
   7  -7  10    12297.18    12044.46    564.12 o 
  -9  -6  10     8025.68     8700.77    376.86 o 
  -8  -6  10      370.52      344.51    198.59 o 
  -7  -6  10     7436.43     7552.82    336.20 o 
  -6  -6  10      418.65      764.93    148.88 o 
  -5  -6  10      781.65     1031.25    124.89 o 
  -4  -6  10     1640.39     1970.57    200.75 o 
  -3  -6  10     2553.81     2292.10    167.08 o 
  -2  -6  10     9685.07     9961.63    352.51 o 
  -1  -6  10     6641.06     6490.25    387.35 o 
   0  -6  10     3055.08     2768.68    200.44 o 
   1  -6  10    14779.25    14296.86    555.24 o 
   2  -6  10      551.94      451.22    320.02 o 
   3  -6  10     2095.39     2048.80    196.16 o 
   4  -6  10       93.55      -82.27    164.29 o 
   5  -6  10      976.29     1191.25    253.03 o 
   6  -6  10      329.34      126.03    158.25 o 
   7  -6  10     4522.75     3965.15    529.71 o 
   8  -6  10     5744.80     4896.22    344.40 o 
  -9  -5  10       86.08       29.34    151.52 o 
  -8  -5  10    27376.10    27812.48    803.78 o 
  -7  -5  10       13.09      -70.05    119.60 o 
  -6  -5  10     6913.26     7313.64    295.42 o 
  -5  -5  10     8075.82     8021.03    350.21 o 
  -4  -5  10      448.79      543.71    123.09 o 
  -3  -5  10      711.00      729.75     90.35 o 
  -2  -5  10    21920.69    21764.79    528.28 o 
  -1  -5  10      601.01      567.77     74.84 o 
   0  -5  10      414.25      370.11    122.92 o 
   1  -5  10     5019.27     4862.69    265.32 o 
   2  -5  10     7927.92     7014.97    333.93 o 
   3  -5  10     1351.21     1466.27    168.52 o 
   4  -5  10     7022.37     7072.67    567.06 o 
   5  -5  10      290.69      123.90    183.48 o 
   6  -5  10     5990.76     6266.70    474.29 o 
   7  -5  10    10616.62    10212.48    499.23 o 
   8  -5  10     2830.69     2728.61    274.00 o 
   9  -5  10      213.88      288.37    207.16 o 
 -10  -4  10      139.31      205.33    185.64 o 
  -9  -4  10     1921.76     2224.97    214.73 o 
  -8  -4  10     3363.34     3418.95    254.19 o 
  -7  -4  10      113.63      167.48    129.36 o 
  -6  -4  10     1014.09      856.68    136.30 o 
  -5  -4  10    11791.18    11598.92    561.02 o 
  -4  -4  10     2050.14     2210.78    234.11 o 
  -3  -4  10    20660.26    20799.73    702.36 o 
  -2  -4  10     9420.66     9622.34    273.43 o 
  -1  -4  10      697.30      585.74    100.79 o 
   0  -4  10     4326.05     4371.72    175.28 o 
   1  -4  10     1277.58     1615.29    187.55 o 
   2  -4  10      254.18      254.00     68.09 o 
   3  -4  10     6883.95     6571.97    236.08 o 
   4  -4  10     7436.00     7748.70    377.11 o 
   5  -4  10      629.87      504.63    233.50 o 
   6  -4  10      419.13      214.16    162.90 o 
   7  -4  10     5038.02     4462.60    312.33 o 
   8  -4  10     1147.45     1147.53    226.45 o 
   9  -4  10     1647.80     2086.15    479.26 o 
 -10  -3  10      260.93      435.93    170.59 o 
  -9  -3  10     4574.22     4686.62    394.49 o 
  -8  -3  10    13608.20    14394.94    490.55 o 
  -7  -3  10     1252.57     1349.01    163.94 o 
  -6  -3  10    25849.69    26741.28    751.09 o 
  -5  -3  10     4305.35     4747.83    302.19 o 
  -4  -3  10     1879.00     1980.06    122.51 o 
  -3  -3  10     6171.12     6181.83    207.05 o 
  -2  -3  10    13570.11    13768.63    357.18 o 
  -1  -3  10     1360.28     1441.69     92.97 o 
   0  -3  10     2883.14     2765.40    159.79 o 
   1  -3  10    20901.29    20180.42    554.34 o 
   2  -3  10     2224.12     2028.42    117.50 o 
   3  -3  10    10593.69    10234.26    370.28 o 
   4  -3  10    17519.67    17356.76    501.01 o 
   5  -3  10     1800.94     1605.36    223.77 o 
   6  -3  10     2707.70     2668.92    161.77 o 
   7  -3  10     2172.35     2093.53    241.04 o 
   8  -3  10       84.66      308.04    189.30 o 
   9  -3  10      871.23      845.26    222.88 o 
  10  -3  10     1128.17     1038.55    238.81 o 
 -10  -2  10     3112.21     3379.52    265.67 o 
  -9  -2  10    11240.99    11857.93    446.84 o 
  -8  -2  10     8906.34     9456.24    380.73 o 
  -7  -2  10      677.96      619.88    141.12 o 
  -6  -2  10      122.91      208.74    117.16 o 
  -5  -2  10     7345.97     7806.40    318.72 o 
  -4  -2  10     1943.29     2048.78    122.61 o 
  -3  -2  10    34170.35    35030.18    805.25 o 
  -2  -2  10     8360.77     8882.01    256.04 o 
  -1  -2  10     7144.97     7125.96    224.97 o 
   0  -2  10    18331.58    17257.67    418.45 o 
   1  -2  10     2678.37     2653.29    135.60 o 
   2  -2  10        1.10        0.14     74.06 o 
   3  -2  10     5526.40     5183.23    202.10 o 
   4  -2  10     1249.17     1495.09    203.39 o 
   5  -2  10     4849.66     4694.68    206.76 o 
   6  -2  10    12367.27    11458.04    563.65 o 
   7  -2  10     2743.13     2690.10    172.92 o 
   8  -2  10      230.54      207.77    111.81 o 
   9  -2  10     9087.83     9401.19    363.89 o 
  10  -2  10     1789.17     1808.97    646.72 o 
 -10  -1  10     4290.55     4377.83    281.58 o 
  -9  -1  10      194.56      493.12    168.84 o 
  -8  -1  10     5286.70     5551.85    282.54 o 
  -7  -1  10       66.33      172.35    122.66 o 
  -6  -1  10     5508.65     5861.10    266.04 o 
  -5  -1  10     2625.86     2707.38    260.67 o 
  -4  -1  10     6194.63     5977.05    206.73 o 
  -3  -1  10    26108.19    27055.51    638.26 o 
  -2  -1  10     8792.75     9224.82    263.78 o 
  -1  -1  10     9661.63     9239.71    258.40 o 
   0  -1  10    31371.46    31052.06    707.43 o 
   1  -1  10     2223.48     2131.91    119.95 o 
   2  -1  10     7468.09     6788.04    237.98 o 
   3  -1  10      967.99      942.76     93.90 o 
   4  -1  10      373.67      405.97     85.11 o 
   5  -1  10    12479.46    12271.45    391.89 o 
   6  -1  10     1266.64     1348.45    205.01 o 
   7  -1  10     5808.58     5435.48    243.17 o 
   8  -1  10       91.52       68.22    108.94 o 
   9  -1  10     5105.25     4944.26    254.83 o 
  10  -1  10     4353.97     5004.98    265.49 o 
  11  -1  10     2104.68     2390.54    214.70 o 
  -9   0  10     6989.02     7904.56    358.77 o 
  -8   0  10      363.14      368.93    146.69 o 
  -7   0  10     1162.81      911.75    152.30 o 
  -6   0  10      761.01      728.97    134.25 o 
  -5   0  10      513.59      569.88     99.70 o 
  -4   0  10      926.63      990.02    109.10 o 
  -3   0  10    27937.02    28817.06    673.98 o 
  -2   0  10    16976.26    17204.11    428.06 o 
  -1   0  10     7071.94     6887.17    212.32 o 
   0   0  10    23692.94    24177.37    564.94 o 
   1   0  10      112.77       98.59     51.42 o 
   2   0  10    21107.56    21334.84    650.17 o 
   3   0  10    10172.37     9983.12    318.55 o 
   4   0  10        3.00       75.92    136.69 o 
   5   0  10     4181.90     4108.44    309.49 o 
   6   0  10     8537.10     8343.91    303.04 o 
   7   0  10       14.20      142.61    102.07 o 
   8   0  10       51.28       -9.56    105.64 o 
   9   0  10     3097.66     3338.70    212.65 o 
  10   0  10      285.86      633.77    148.91 o 
  11   0  10      130.47      298.36    222.59 o 
  -9   1  10     2109.40     2337.49    221.59 o 
  -8   1  10      179.88      -28.01    136.22 o 
  -7   1  10     5184.02     5601.18    417.04 o 
  -6   1  10    12107.44    12424.99    445.98 o 
  -5   1  10      493.91      696.24     95.79 o 
  -4   1  10    19804.77    20465.80    507.76 o 
  -3   1  10     4283.91     4099.12    165.12 o 
  -2   1  10       27.19      -41.87     66.78 o 
  -1   1  10     2659.08     2710.58    121.42 o 
   0   1  10     2039.94     1984.95    100.88 o 
   1   1  10     1049.58     1163.09     77.98 o 
   2   1  10    22164.99    21662.99    594.70 o 
   3   1  10    26294.52    25069.98    680.88 o 
   4   1  10     3157.55     3172.74    162.24 o 
   5   1  10    19259.30    19101.98    556.14 o 
   6   1  10     2427.01     2518.90    162.00 o 
   7   1  10     1148.07     1104.70    150.10 o 
   8   1  10      271.93      176.38    267.69 o 
   9   1  10     1623.62     1470.99    215.32 o 
  10   1  10      608.85      752.71    155.43 o 
  11   1  10     4810.96     5162.66    288.19 o 
  -9   2  10       69.87       50.49    160.98 o 
  -8   2  10       29.94       36.22    179.35 o 
  -7   2  10     4687.41     4912.55    278.51 o 
  -6   2  10      278.70      249.75    118.31 o 
  -5   2  10       34.41       69.88     86.18 o 
  -4   2  10     8238.19     8583.06    287.24 o 
  -3   2  10    15522.42    15810.28    405.41 o 
  -2   2  10       24.76       53.84     92.28 o 
  -1   2  10     3118.32     3149.75    149.36 o 
   0   2  10    19274.07    18999.44    457.57 o 
   1   2  10    13236.51    13081.71    331.38 o 
   2   2  10    26446.31    26169.79    602.43 o 
   3   2  10     9736.58     9672.82    316.85 o 
   4   2  10      587.96      601.08    166.14 o 
   5   2  10      129.69      145.64     88.90 o 
   6   2  10     6375.07     5689.02    282.10 o 
   7   2  10     1871.56     1827.94    172.54 o 
   8   2  10     5411.51     5396.64    446.24 o 
   9   2  10      714.88      566.81    162.63 o 
  10   2  10      562.90      637.92    153.29 o 
  11   2  10      596.47      705.05    166.86 o 
  -9   3  10     1384.44     1422.02    265.92 o 
  -8   3  10     3383.08     3712.78    322.11 o 
  -7   3  10      509.35      459.37    142.65 o 
  -6   3  10     1886.14     2050.61    168.74 o 
  -5   3  10    10007.12    10040.34    559.06 o 
  -4   3  10     7257.63     6971.79    231.18 o 
  -3   3  10      874.36      946.85    117.73 o 
  -2   3  10     3127.71     3247.23    193.28 o 
  -1   3  10    10768.47    10398.76    282.94 o 
   0   3  10     1387.12     1314.76    129.62 o 
   1   3  10     1177.29     1079.60    103.61 o 
   2   3  10    25797.51    25863.70    601.08 o 
   3   3  10     3982.45     4019.54    145.14 o 
   4   3  10       47.37       90.11     79.89 o 
   5   3  10    31752.72    31826.02   1087.35 o 
   6   3  10       78.07      211.75    102.12 o 
   7   3  10    11554.49    12171.29    416.01 o 
   8   3  10     4256.46     4424.79    233.95 o 
   9   3  10      324.25      305.54    271.86 o 
  10   3  10     1430.27     1264.34    179.29 o 
  11   3  10     4372.41     3979.61    256.09 o 
  -8   4  10      544.46      736.99    237.96 o 
  -7   4  10      368.06      335.37    198.73 o 
  -6   4  10      472.99      557.43    137.94 o 
  -5   4  10     1382.45     1288.14    146.41 o 
  -4   4  10    20493.41    19723.38    711.18 o 
  -3   4  10     3409.93     3542.34    177.62 o 
  -2   4  10     5944.53     5629.57    303.55 o 
  -1   4  10     6947.66     6874.93    213.85 o 
   0   4  10      314.86      532.05     73.00 o 
   1   4  10    10068.64    10199.61    340.27 o 
   2   4  10     5083.93     5173.79    173.08 o 
   3   4  10      118.94       69.97     56.62 o 
   4   4  10     8470.42     8388.11    318.06 o 
   5   4  10       50.82      -18.17     90.82 o 
   6   4  10     9707.03     9189.68    337.68 o 
   7   4  10     4686.83     4421.29    225.10 o 
   8   4  10    11546.37    12046.52    424.44 o 
   9   4  10     1689.70     1521.68    168.56 o 
  10   4  10     9236.57     9007.57    563.11 o 
  11   4  10      346.47      145.66    151.79 o 
  -8   5  10     9449.27     9597.28    616.74 o 
  -7   5  10     2254.74     2829.63    374.50 o 
  -6   5  10     3727.55     3706.91    244.55 o 
  -5   5  10     7523.80     7564.06    611.04 o 
  -4   5  10     1324.38     1245.68    142.51 o 
  -3   5  10     1606.32     1523.72    143.42 o 
  -2   5  10      561.76      428.95    101.16 o 
  -1   5  10     1818.55     1867.70    108.26 o 
   0   5  10     3267.84     3491.73    178.17 o 
   1   5  10    16962.28    16295.03    406.03 o 
   2   5  10     8416.40     8474.85    245.35 o 
   3   5  10      343.17      460.72     70.50 o 
   4   5  10    16026.02    15876.19    465.83 o 
   5   5  10     9854.84     9746.37    340.37 o 
   6   5  10     3918.83     3844.63    218.51 o 
   7   5  10     3542.86     3589.96    253.87 o 
   8   5  10      592.16      610.09    133.80 o 
   9   5  10       49.81      102.48    127.54 o 
  10   5  10      102.75      235.91    147.00 o 
  11   5  10     8333.75     8543.64    384.44 o 
  -7   6  10     3031.73     2896.35    286.36 o 
  -6   6  10     2144.78     1864.52    179.82 o 
  -5   6  10     7759.85     7633.36    771.69 o 
  -4   6  10     2901.30     2875.12    254.81 o 
  -3   6  10      144.93      103.68    114.11 o 
  -2   6  10     4593.28     4361.84    211.20 o 
  -1   6  10      198.94      267.78     97.97 o 
   0   6  10     2199.39     2204.47    143.77 o 
   1   6  10     2000.19     2149.89    202.39 o 
   2   6  10    17187.62    17040.28    427.01 o 
   3   6  10     1883.28     1847.17    156.38 o 
   4   6  10    11750.15    12067.91    330.71 o 
   5   6  10     3793.68     3862.17    188.27 o 
   6   6  10      602.90      416.54    120.95 o 
   7   6  10     4972.65     5237.13    495.98 o 
   8   6  10     4553.33     4734.50    310.08 o 
   9   6  10      394.79      556.32    144.05 o 
  10   6  10    17646.81    18092.92    602.01 o 
  11   6  10      942.26     1055.61    189.83 o 
  -6   7  10      526.86      473.43    149.41 o 
  -5   7  10    11409.97    11520.66    552.56 o 
  -4   7  10       94.51      320.33    126.31 o 
  -3   7  10     3846.50     3517.34    203.09 o 
  -2   7  10     2374.25     2521.10    172.88 o 
  -1   7  10      376.65      434.44    134.66 o 
   0   7  10     6245.18     5966.95    246.70 o 
   1   7  10    17916.22    17436.92    518.99 o 
   2   7  10     3852.27     3523.09    176.52 o 
   3   7  10       25.72       76.24    102.16 o 
   4   7  10      725.27      817.96    207.44 o 
   5   7  10      533.59      769.91    214.63 o 
   6   7  10     1512.45     1726.05    161.27 o 
   7   7  10    14849.34    15222.15   1025.08 o 
   8   7  10     1194.46     1415.75    166.54 o 
   9   7  10     1717.43     1604.55    248.74 o 
  10   7  10     1239.99     1053.87    176.61 o 
  -5   8  10     2226.38     2315.18    198.37 o 
  -4   8  10     1776.07     1539.91    278.28 o 
  -3   8  10     2470.19     2003.79    289.55 o 
  -2   8  10    14038.36    13345.42    531.63 o 
  -1   8  10      720.19      679.77    120.02 o 
   0   8  10    10115.07     9641.33    344.73 o 
   1   8  10     3027.14     3431.24    219.69 o 
   2   8  10       60.62       54.96     90.41 o 
   3   8  10     3408.77     3118.55    167.33 o 
   4   8  10     9295.49     9229.48    324.24 o 
   5   8  10       16.30      -84.75    146.19 o 
   6   8  10     3520.29     3509.10    188.81 o 
   7   8  10     6850.02     6983.29    304.76 o 
   8   8  10     1720.61     1882.86    201.15 o 
   9   8  10      384.37      333.71    148.55 o 
  10   8  10    14863.81    14737.06    524.33 o 
  -4   9  10      692.21      710.60    152.43 o 
  -3   9  10     4348.65     4017.74    233.06 o 
  -2   9  10     1443.69     1570.30    162.62 o 
  -1   9  10     1134.64     1325.71    145.91 o 
   0   9  10      942.93      942.44    137.85 o 
   1   9  10     2767.97     2863.31    318.01 o 
   2   9  10       92.43      227.33    102.32 o 
   3   9  10     5502.94     5498.57    237.42 o 
   4   9  10      427.46      528.08    119.26 o 
   5   9  10       32.62       67.87    168.01 o 
   6   9  10     2376.74     2638.08    171.85 o 
   7   9  10     6327.89     6498.92    379.72 o 
   8   9  10     1290.31     1056.05    193.62 o 
   9   9  10     3706.56     3918.17    610.49 o 
  -3  10  10     2719.81     2227.94    192.88 o 
  -2  10  10     6486.38     6272.36    318.45 o 
  -1  10  10       31.48      104.59    113.40 o 
   0  10  10    19941.37    19635.88    602.81 o 
   1  10  10      507.44      499.92    118.47 o 
   2  10  10     2980.23     3157.01    189.55 o 
   3  10  10     2334.30     2419.55    170.48 o 
   4  10  10     2372.19     2371.69    311.82 o 
   5  10  10       61.56       -5.87    100.71 o 
   6  10  10     1584.97     1477.80    151.46 o 
   7  10  10      900.98     1033.48    213.99 o 
   8  10  10      143.82      321.57    169.18 o 
  -1  11  10     4275.96     4146.37    284.72 o 
   0  11  10       50.34      -31.43    115.16 o 
   1  11  10     9218.40     8577.68    335.92 o 
   2  11  10      989.32      947.83    138.81 o 
   3  11  10     5956.63     5941.03    273.75 o 
   4  11  10       19.70     -157.10    107.06 o 
   5  11  10     8033.85     8633.97    504.21 o 
   6  11  10     1605.59     1544.48    158.73 o 
   7  11  10      380.30      562.26    134.32 o 
   2  12  10     1685.44     1642.90    171.96 o 
   3  12  10      421.18      321.92    143.91 o 
   4  12  10        4.58      399.51    133.10 o 
  -4 -10  11      153.52      258.86    201.30 o 
  -3 -10  11      218.00      426.24    181.42 o 
  -2 -10  11     1606.87     1447.45    226.48 o 
  -1 -10  11     2535.27     2823.54    400.11 o 
   0 -10  11     3028.90     3154.62    250.06 o 
   1 -10  11     4091.47     3824.17    274.63 o 
   2 -10  11      128.32      273.74    253.63 o 
  -6  -9  11    12547.31    13613.37    601.68 o 
  -5  -9  11      106.02        7.54    160.94 o 
  -4  -9  11      357.01      244.13    192.90 o 
  -3  -9  11     5214.18     5164.68    375.18 o 
  -2  -9  11      387.88      139.11    168.75 o 
  -1  -9  11      116.66      176.78    136.33 o 
   0  -9  11     3028.20     2706.17    231.67 o 
   1  -9  11     1494.63     1500.36    186.63 o 
   2  -9  11     1122.42     1061.96    190.42 o 
   3  -9  11     3802.14     3928.71    283.11 o 
   4  -9  11     7410.28     6933.97    393.65 o 
  -7  -8  11     4731.74     4905.10    350.00 o 
  -6  -8  11     4622.25     4336.30    315.96 o 
  -5  -8  11     1479.61     1170.92    320.19 o 
  -4  -8  11     5453.92     5681.18    721.76 o 
  -3  -8  11     1638.89     1472.64    232.99 o 
  -2  -8  11     1482.68     1399.84    181.83 o 
  -1  -8  11     2395.21     2512.46    753.62 o 
   0  -8  11      528.06      654.50    158.92 o 
   1  -8  11     5634.45     5369.53    312.68 o 
   2  -8  11      113.44       21.07    138.54 o 
   3  -8  11     5848.37     5384.99    434.72 o 
   4  -8  11      391.81      364.21    163.79 o 
   5  -8  11      502.35      346.99    176.75 o 
  -8  -7  11      451.95      590.12    229.05 o 
  -7  -7  11     1335.05     1250.39    236.36 o 
  -6  -7  11     8807.64     9022.77    733.15 o 
  -5  -7  11       31.00       72.84    181.25 o 
  -4  -7  11     6346.90     6593.93    358.67 o 
  -3  -7  11    18575.25    19403.81    925.97 o 
  -2  -7  11      115.98       86.37    132.73 o 
  -1  -7  11       93.34       45.18    122.95 o 
   0  -7  11     3602.82     4073.29    291.07 o 
   1  -7  11      440.62      691.03    325.93 o 
   2  -7  11       11.20     -130.40    118.88 o 
   3  -7  11     7288.89     6964.28    365.08 o 
   4  -7  11     4886.80     4662.06    392.49 o 
   5  -7  11       95.00      151.47    463.92 o 
   6  -7  11     6048.72     5485.18    350.60 o 
  -8  -6  11      873.38      732.52    164.90 o 
  -7  -6  11    11642.28    11640.00    415.44 o 
  -6  -6  11    12440.73    13425.90    446.99 o 
  -5  -6  11      211.68      437.54    122.19 o 
  -4  -6  11     5782.32     5763.42    317.55 o 
  -3  -6  11     6530.59     6374.20    328.86 o 
  -2  -6  11      132.79      247.29    127.74 o 
  -1  -6  11     2970.25     2974.44    220.29 o 
   0  -6  11      335.49      396.68    213.63 o 
   1  -6  11      145.39      111.62    161.89 o 
   2  -6  11     3243.83     3402.97    314.97 o 
   3  -6  11     1543.75     1292.61    172.31 o 
   4  -6  11     2698.11     2479.23    221.32 o 
   5  -6  11     2101.11     2298.84    230.58 o 
   6  -6  11     7544.84     6871.65    470.86 o 
   7  -6  11     1736.34     1733.13    614.34 o 
  -8  -5  11     3798.90     4287.83    256.74 o 
  -7  -5  11     5755.89     5864.85    278.17 o 
  -6  -5  11     7381.53     7672.45    314.95 o 
  -5  -5  11      457.27      461.77    117.90 o 
  -4  -5  11     3777.62     3803.78    189.41 o 
  -3  -5  11    11013.22    11600.49    327.75 o 
  -2  -5  11       22.80       -2.44     74.01 o 
  -1  -5  11    23716.43    23293.46    819.05 o 
   0  -5  11     4353.13     4370.87    359.59 o 
   1  -5  11     5146.84     4524.18    557.63 o 
   2  -5  11     7229.10     7290.23    466.84 o 
   3  -5  11     5126.08     4526.63    371.84 o 
   4  -5  11      112.52      -56.91    125.53 o 
   5  -5  11      134.99      134.54    146.95 o 
   6  -5  11     2271.44     2786.92    448.93 o 
   7  -5  11      152.80      -97.06    513.09 o 
   8  -5  11      915.68     1117.40    230.16 o 
  -9  -4  11     2278.82     2828.25    235.07 o 
  -8  -4  11     2099.23     2043.41    202.02 o 
  -7  -4  11    19988.02    21731.97    652.88 o 
  -6  -4  11      884.09      893.97    140.62 o 
  -5  -4  11       38.94      -38.92     97.87 o 
  -4  -4  11     2324.86     2229.26    153.81 o 
  -3  -4  11     1528.07     1763.75    120.36 o 
  -2  -4  11      608.91      681.97     90.15 o 
  -1  -4  11     9846.24     9297.30    303.44 o 
   0  -4  11     9599.00     9508.72    306.24 o 
   1  -4  11       24.32        3.24    123.32 o 
   2  -4  11    13581.01    12526.69    742.83 o 
   3  -4  11     3019.24     2861.36    226.59 o 
   4  -4  11     1147.46     1041.13    256.55 o 
   5  -4  11     3544.02     3485.60    261.00 o 
   6  -4  11       23.26      244.32    152.67 o 
   7  -4  11      532.00      561.21    207.98 o 
   8  -4  11     5414.92     5487.87    368.53 o 
   9  -4  11      378.00      588.36    232.10 o 
  -9  -3  11      209.44      -31.58    156.35 o 
  -8  -3  11      677.31      819.72    173.36 o 
  -7  -3  11     2762.87     3114.21    213.94 o 
  -6  -3  11    10125.78    10386.68    376.61 o 
  -5  -3  11    10300.67    10910.99    369.08 o 
  -4  -3  11     7008.71     6968.74    272.94 o 
  -3  -3  11     6872.08     6909.41    231.12 o 
  -2  -3  11    18574.56    19069.02    473.40 o 
  -1  -3  11     9901.42     9856.31    429.12 o 
   0  -3  11     1412.79     1416.63    122.19 o 
   1  -3  11     8682.58     8119.19    439.33 o 
   2  -3  11     1910.09     1903.45    118.76 o 
   3  -3  11     4018.70     4224.74    186.89 o 
   4  -3  11      116.67      132.99     78.46 o 
   5  -3  11     7030.92     6539.81    357.03 o 
   6  -3  11       60.18      -38.76    153.81 o 
   7  -3  11     4560.73     4511.09    323.40 o 
   8  -3  11     8493.53     7971.59    455.50 o 
   9  -3  11     3972.92     3882.33    341.17 o 
  -9  -2  11       59.34       30.91    151.88 o 
  -8  -2  11     3894.11     4345.27    255.47 o 
  -7  -2  11     3304.81     3407.31    222.79 o 
  -6  -2  11      491.05      598.80    137.81 o 
  -5  -2  11     1326.99     1688.63    152.90 o 
  -4  -2  11    12110.94    12851.02    357.08 o 
  -3  -2  11        9.23       19.10     79.77 o 
  -2  -2  11     1152.85     1232.17    107.54 o 
  -1  -2  11    16945.25    17005.04    425.82 o 
   0  -2  11      102.50      130.63    119.26 o 
   1  -2  11     1811.20     1855.18    118.91 o 
   2  -2  11    16635.13    16634.20    589.88 o 
   3  -2  11     2237.23     2248.15    145.50 o 
   4  -2  11     9119.70     8722.46    643.36 o 
   5  -2  11     1696.07     1880.55    277.33 o 
   6  -2  11      550.45      425.77    102.22 o 
   7  -2  11     1548.95     1515.79    149.92 o 
   8  -2  11     3859.84     3652.59    308.35 o 
   9  -2  11      604.99      655.39    457.16 o 
  -9  -1  11     5096.21     4972.70    291.48 o 
  -8  -1  11     3226.39     3364.21    234.42 o 
  -7  -1  11     4463.20     4579.59    375.90 o 
  -6  -1  11       14.27      -40.36    113.22 o 
  -5  -1  11     5016.35     5956.99    349.60 o 
  -4  -1  11    11252.14    12078.31    340.18 o 
  -3  -1  11        0.18      159.33     81.39 o 
  -2  -1  11     6687.78     6786.56    220.30 o 
  -1  -1  11     3683.90     3760.26    160.67 o 
   0  -1  11      825.18      815.18     95.68 o 
   1  -1  11    16896.46    16139.95    466.10 o 
   2  -1  11     2976.31     2914.21    152.15 o 
   3  -1  11      946.63     1037.16    101.08 o 
   4  -1  11     6703.09     6504.53    250.75 o 
   5  -1  11    10329.77    10491.19    355.54 o 
   6  -1  11       33.20       24.22     87.95 o 
   7  -1  11    13727.69    13872.50    456.01 o 
   8  -1  11     1903.47     1934.56    174.94 o 
   9  -1  11      803.70      793.92    223.17 o 
  10  -1  11      303.97      363.35    252.09 o 
  -9   0  11     5034.58     5530.34    302.28 o 
  -8   0  11    10262.45    10822.65    421.04 o 
  -7   0  11     1672.79     1591.94    179.23 o 
  -6   0  11       21.23       23.20    118.52 o 
  -5   0  11      112.59      -35.27    109.56 o 
  -4   0  11      209.64      256.05     90.71 o 
  -3   0  11       47.71       85.32     80.30 o 
  -2   0  11    15761.78    15685.98    403.44 o 
  -1   0  11    10753.24    10636.93    294.45 o 
   0   0  11      883.42      910.77    154.60 o 
   1   0  11     8045.26     7726.59    317.23 o 
   2   0  11    22104.40    21291.94    594.42 o 
   3   0  11    11917.24    11335.15    358.61 o 
   4   0  11     7517.88     7278.88    266.02 o 
   5   0  11       35.75      237.81    185.87 o 
   6   0  11     2023.56     2115.95    231.33 o 
   7   0  11     1220.02     1447.01    204.39 o 
   8   0  11    11891.71    11698.16    415.03 o 
   9   0  11      767.25     1103.13    156.94 o 
  10   0  11     8098.75     8135.89    355.50 o 
  -8   1  11     8990.19     9547.72    572.72 o 
  -7   1  11       46.98      237.07    210.47 o 
  -6   1  11      200.39      308.52    156.88 o 
  -5   1  11      623.89      632.88    126.21 o 
  -4   1  11      176.08      152.58     89.32 o 
  -3   1  11     5074.57     4866.70    186.97 o 
  -2   1  11     8477.72     8416.04    254.29 o 
  -1   1  11     8884.71     8817.50    256.36 o 
   0   1  11      212.02      201.86     67.21 o 
   1   1  11    21562.03    20961.61    583.97 o 
   2   1  11    10876.46    10348.01    332.55 o 
   3   1  11     8811.46     8509.93    294.85 o 
   4   1  11    11639.70    11103.18    362.31 o 
   5   1  11       31.55       57.10    122.34 o 
   6   1  11     5339.59     4631.36    220.80 o 
   7   1  11    23350.28    23294.40    723.73 o 
   8   1  11      803.44     1005.10    143.10 o 
   9   1  11     1458.88     1766.10    176.05 o 
  10   1  11      265.64      238.42    143.60 o 
  -8   2  11    11741.61    13376.40    479.85 o 
  -7   2  11      832.15      767.06    162.87 o 
  -6   2  11    14024.49    15064.49    658.60 o 
  -5   2  11       67.07      112.54     95.96 o 
  -4   2  11      490.54      384.19     94.72 o 
  -3   2  11     8681.97     8646.37    265.04 o 
  -2   2  11     3138.36     3004.85    139.68 o 
  -1   2  11     5777.21     5903.39    198.63 o 
   0   2  11      386.72      464.99     72.29 o 
   1   2  11      138.79      228.70     70.10 o 
   2   2  11     8245.25     7975.93    277.42 o 
   3   2  11     4261.21     4121.68    187.94 o 
   4   2  11    17838.20    17377.69    514.28 o 
   5   2  11      111.88      117.17     96.40 o 
   6   2  11    20499.87    20057.49    595.09 o 
   7   2  11     2355.99     2559.49    180.82 o 
   8   2  11     2755.02     2730.55    331.58 o 
   9   2  11     1784.19     1483.04    173.44 o 
  10   2  11     1509.79     1667.45    188.61 o 
  -8   3  11      375.54      588.48    229.99 o 
  -7   3  11      334.19      385.06    205.97 o 
  -6   3  11     1689.42     1957.67    172.60 o 
  -5   3  11     8470.60     8466.66    275.26 o 
  -4   3  11       20.87      -10.88     85.19 o 
  -3   3  11     9334.50     9902.62    289.34 o 
  -2   3  11    10349.49    10328.74    293.47 o 
  -1   3  11     2224.36     2293.82    120.94 o 
   0   3  11      404.70      448.80     73.59 o 
   1   3  11     4696.31     4704.52    167.68 o 
   2   3  11      396.60      492.16    200.60 o 
   3   3  11     5487.07     5202.51    218.18 o 
   4   3  11     5842.77     5766.75    240.48 o 
   5   3  11     2095.37     1788.92    143.52 o 
   6   3  11     5097.49     5268.92    475.77 o 
   7   3  11    15360.51    14608.43    479.18 o 
   8   3  11      184.40      236.66    123.08 o 
   9   3  11    13118.53    13289.67    936.53 o 
  10   3  11      717.14      766.06    211.65 o 
  -7   4  11     1573.15     2025.29    275.99 o 
  -6   4  11     7367.78     7046.64    398.84 o 
  -5   4  11      240.45       75.21    220.92 o 
  -4   4  11     2008.21     1832.46    159.23 o 
  -3   4  11      260.16      186.11     84.61 o 
  -2   4  11     1759.23     1901.05    117.78 o 
  -1   4  11     1250.86     1283.06    100.49 o 
   0   4  11    14906.00    15043.17    399.47 o 
   1   4  11      130.45      209.69     69.79 o 
   2   4  11      365.37      392.56     70.25 o 
   3   4  11     9796.63     9962.23    470.02 o 
   4   4  11    12173.02    12045.16    415.60 o 
   5   4  11       39.83      168.29    104.18 o 
   6   4  11    17057.61    17576.55    543.32 o 
   7   4  11        1.80     -144.47    100.24 o 
   8   4  11      450.01      737.85    143.85 o 
   9   4  11      455.03      416.67    148.47 o 
  10   4  11     5446.68     5704.03    342.92 o 
  -7   5  11      725.69      621.09    205.57 o 
  -6   5  11     4010.40     4381.36    804.07 o 
  -5   5  11      160.62      176.26    119.96 o 
  -4   5  11     1480.64     1812.67    322.96 o 
  -3   5  11    21571.13    20324.60    714.00 o 
  -2   5  11       44.48      159.62    102.54 o 
  -1   5  11     5902.69     5596.44    407.56 o 
   0   5  11     2637.44     2775.20    149.09 o 
   1   5  11      384.41      374.87     77.24 o 
   3   5  11     7053.62     7253.06    227.04 o 
   4   5  11     4219.04     4344.42    213.75 o 
   5   5  11     2075.48     2233.45    261.46 o 
   6   5  11      194.67      322.84    117.50 o 
   7   5  11     7387.38     7379.58    310.20 o 
   8   5  11     3505.53     3281.77    214.30 o 
   9   5  11    22141.29    23130.95    842.25 o 
  10   5  11       27.97       12.75    191.46 o 
  -6   6  11     2379.23     2482.36    423.34 o 
  -5   6  11      952.75     1062.14    257.06 o 
  -4   6  11    12098.39    12116.55    425.67 o 
  -3   6  11      957.51     1035.60    138.67 o 
  -2   6  11     3272.78     2999.27    183.77 o 
  -1   6  11      637.39      700.35    143.55 o 
   0   6  11    10746.62    10408.28    361.22 o 
   1   6  11      373.28      488.38     98.86 o 
   2   6  11     6451.51     6836.83    223.25 o 
   3   6  11     5316.07     5730.07    201.56 o 
   4   6  11      139.25      170.11    102.39 o 
   5   6  11       20.61       15.01     99.50 o 
   6   6  11    17984.38    19173.90    978.84 o 
   7   6  11     1635.50     1567.44    163.69 o 
   8   6  11       98.84      189.09    131.01 o 
   9   6  11      442.16      452.38    149.10 o 
  10   6  11     1029.79     1364.21    309.52 o 
  -5   7  11     1128.21     1171.15    209.86 o 
  -4   7  11    10935.51    11029.09    507.96 o 
  -3   7  11     9060.34     8686.87    362.11 o 
  -2   7  11        6.05      -52.70    108.73 o 
  -1   7  11     3264.38     3319.68    219.04 o 
   0   7  11     1085.94     1151.49    126.29 o 
   1   7  11      607.61      622.48    108.52 o 
   2   7  11      159.73      119.18     89.51 o 
   3   7  11    12969.37    12733.34    408.11 o 
   4   7  11      747.20      764.21    105.56 o 
   5   7  11    13571.61    14460.84    657.98 o 
   6   7  11     1932.71     1684.89    163.06 o 
   7   7  11      157.62      257.46    126.62 o 
   8   7  11     4156.34     4558.13    254.96 o 
   9   7  11     2387.43     2689.44    300.94 o 
  -4   8  11     8525.92     7923.53    341.46 o 
  -3   8  11     4149.56     4125.20    328.11 o 
  -2   8  11     2585.07     2292.99    175.46 o 
  -1   8  11      279.18      293.26    118.89 o 
   0   8  11     4716.32     4314.17    213.63 o 
   1   8  11     2837.12     2746.13    170.96 o 
   2   8  11    11649.86    11245.75    380.40 o 
   3   8  11       34.57       77.81    112.93 o 
   4   8  11      316.20      275.07     95.46 o 
   5   8  11      173.93      171.66    202.41 o 
   6   8  11     9988.73     9437.79    572.11 o 
   7   8  11     1213.47     1426.20    276.59 o 
   8   8  11     4545.57     4409.60    255.66 o 
   9   8  11       12.93      -24.50    140.08 o 
  -3   9  11     3076.79     2882.33    341.72 o 
  -2   9  11      368.11      434.23    134.83 o 
  -1   9  11    10664.72    10321.60    379.12 o 
   0   9  11      293.57      258.06    118.40 o 
   1   9  11     6629.11     6581.79    323.85 o 
   2   9  11     2950.54     3240.20    187.44 o 
   3   9  11     1711.75     1975.52    165.09 o 
   4   9  11       11.84       17.38    100.27 o 
   5   9  11     3230.16     3268.12    303.63 o 
   6   9  11     1027.86     1175.69    191.10 o 
   7   9  11     4648.49     4922.73    329.36 o 
   8   9  11      442.66      638.84    196.34 o 
  -1  10  11      724.28      671.31    142.28 o 
   0  10  11     1814.71     1906.10    225.53 o 
   1  10  11      783.70      688.14    216.59 o 
   2  10  11    16039.92    15409.36    500.40 o 
   3  10  11      118.20      621.79    164.63 o 
   4  10  11     7494.68     7988.82    316.75 o 
   5  10  11     2027.71     2231.08    170.07 o 
   6  10  11      531.53      561.12    179.03 o 
   7  10  11      203.88       28.09    159.54 o 
   1  11  11     7626.87     7457.04    319.60 o 
   2  11  11      928.24      968.68    143.93 o 
   3  11  11      495.38      287.56    118.81 o 
   4  11  11       43.57     -193.09    115.68 o 
   5  11  11     6910.44     7353.02    312.19 o 
  -4  -9  12     3248.99     3024.08    325.33 o 
  -3  -9  12     1189.78     1482.92    247.04 o 
  -2  -9  12     1315.68     1241.02    225.11 o 
  -1  -9  12    13538.08    13716.13    580.52 o 
   0  -9  12     2200.85     2196.85    388.63 o 
   1  -9  12     1547.03     1643.43    259.46 o 
   2  -9  12     1054.75      909.69    213.29 o 
  -5  -8  12    13346.61    13681.85    756.19 o 
  -4  -8  12     2856.29     2285.19    278.39 o 
  -3  -8  12     1155.36      937.96    225.62 o 
  -2  -8  12     3064.82     3015.00    298.95 o 
  -1  -8  12      127.99      175.68    151.27 o 
   0  -8  12       22.01       29.51    253.72 o 
   1  -8  12        7.62      -30.68    146.12 o 
   2  -8  12     7686.68     7482.59    519.86 o 
   3  -8  12       19.46      -91.03    151.00 o 
   4  -8  12     4196.72     3939.96    296.74 o 
  -6  -7  12      113.47      317.56    190.43 o 
  -5  -7  12     3784.26     3895.05    361.65 o 
  -4  -7  12     6421.66     5916.07    440.28 o 
  -3  -7  12     2279.92     2166.98    265.03 o 
  -2  -7  12     5063.76     5385.95    411.50 o 
  -1  -7  12     9280.54     9345.02    436.71 o 
   0  -7  12     1572.23     1852.70    196.50 o 
   1  -7  12     9715.31     9841.48    871.91 o 
   2  -7  12       17.70      -79.33    266.48 o 
   3  -7  12       64.30       97.45    149.99 o 
   4  -7  12      539.14      793.25    386.83 o 
   5  -7  12     3570.19     3544.42    426.49 o 
  -7  -6  12     1969.93     2192.31    262.82 o 
  -6  -6  12        1.48     -198.74    218.17 o 
  -5  -6  12     7855.14     7879.48    408.93 o 
  -4  -6  12     4182.20     4405.23    354.11 o 
  -3  -6  12     1930.75     2268.23    267.77 o 
  -2  -6  12    21853.58    21606.02    787.90 o 
  -1  -6  12      342.14      242.54    143.92 o 
   0  -6  12     1957.32     1871.64    193.37 o 
   1  -6  12     6379.37     5913.37    323.42 o 
   2  -6  12      779.70      740.55    161.63 o 
   3  -6  12       15.48     -180.18    137.82 o 
   4  -6  12     5120.01     5140.50    330.87 o 
   5  -6  12       26.21      256.84    404.65 o 
   6  -6  12     2048.94     2144.63    252.26 o 
  -7  -5  12      162.65      244.38    145.38 o 
  -6  -5  12     1371.06     1437.04    268.49 o 
  -5  -5  12     5731.49     6598.25    278.12 o 
  -4  -5  12     1827.82     1981.80    153.00 o 
  -3  -5  12     7381.80     7198.03    460.33 o 
  -2  -5  12     5877.85     6117.85    540.76 o 
  -1  -5  12    10055.94     9932.25    903.87 o 
   0  -5  12     2355.81     2655.30    319.25 o 
   1  -5  12     6966.61     7385.28    592.93 o 
   2  -5  12      480.39      573.09    156.21 o 
   3  -5  12    14612.15    12906.29    854.36 o 
   4  -5  12        9.95      209.24    185.11 o 
   5  -5  12     1743.49     1502.70    214.18 o 
   6  -5  12      174.80      316.41    167.12 o 
   7  -5  12     3907.89     3909.42    327.31 o 
  -8  -4  12     2586.20     3157.54    233.03 o 
  -7  -4  12      595.90      848.22    167.37 o 
  -6  -4  12     1222.73     1487.65    162.35 o 
  -5  -4  12     9370.77     9661.32    349.71 o 
  -4  -4  12     3255.17     3265.27    182.78 o 
  -3  -4  12     4023.15     4196.22    179.23 o 
  -2  -4  12    17748.78    17438.87    507.10 o 
  -1  -4  12      183.33       84.00    105.69 o 
   0  -4  12     5437.69     5183.79    212.06 o 
   1  -4  12     1742.80     1458.80    175.93 o 
   2  -4  12     2588.78     2532.02    218.20 o 
   3  -4  12     5047.14     4594.25    407.73 o 
   4  -4  12    11769.03    11256.60    503.78 o 
   5  -4  12      957.58      989.74    189.43 o 
   6  -4  12     1448.40     1309.12    216.28 o 
   7  -4  12       33.78       61.57    282.67 o 
   8  -4  12      205.51       63.07    194.01 o 
  -8  -3  12     1813.90     2232.19    215.78 o 
  -7  -3  12      698.09      939.04    176.65 o 
  -6  -3  12     8518.84     9373.73    358.99 o 
  -5  -3  12     1199.33     1526.51    157.68 o 
  -4  -3  12       88.61      285.85    109.42 o 
  -3  -3  12     4640.09     4797.13    189.23 o 
  -2  -3  12     1739.42     1922.68    225.56 o 
  -1  -3  12     1406.99     1443.62    165.10 o 
   0  -3  12     1097.67     1342.55    163.23 o 
   1  -3  12    21475.38    21148.37   1090.50 o 
   2  -3  12     3023.11     2941.22    175.10 o 
   3  -3  12    31113.46    30093.64   1527.96 o 
   4  -3  12     3264.38     2785.16    537.76 o 
   5  -3  12     2656.96     2526.86    358.57 o 
   6  -3  12       34.47      -92.62    159.14 o 
   7  -3  12      434.03      239.88    294.41 o 
   8  -3  12      160.28       43.47    200.97 o 
  -8  -2  12     3471.19     3479.02    303.07 o 
  -7  -2  12      728.97     1088.84    266.21 o 
  -6  -2  12     5780.26     6279.48    433.00 o 
  -5  -2  12     7661.84     7637.88    307.78 o 
  -4  -2  12     3268.93     2792.67    172.44 o 
  -3  -2  12     1885.94     2019.66    130.44 o 
  -2  -2  12     3888.11     3920.79    176.76 o 
  -1  -2  12     9454.62     9670.24    321.41 o 
   0  -2  12    12747.88    12715.09    419.26 o 
   1  -2  12      151.57      127.32     83.46 o 
   2  -2  12       16.02      142.47     82.05 o 
   3  -2  12      100.98      192.88    235.33 o 
   4  -2  12    10474.46    10161.97    343.88 o 
   5  -2  12       21.71       40.92     88.55 o 
   6  -2  12    12231.67    12203.12    414.35 o 
   7  -2  12       27.95      -17.81    180.60 o 
   8  -2  12     4851.08     4980.06    446.54 o 
   9  -2  12      153.00       -3.08    220.77 o 
  -8  -1  12        9.67      253.96    163.15 o 
  -7  -1  12     4662.36     5474.19    282.19 o 
  -6  -1  12      669.18      422.59    142.34 o 
  -5  -1  12      159.34      186.43    123.12 o 
  -4  -1  12      171.06      123.16    109.65 o 
  -3  -1  12    20472.29    20013.13    504.19 o 
  -2  -1  12      970.10      989.66    112.00 o 
  -1  -1  12     4223.08     3809.23    183.70 o 
   0  -1  12    13119.16    12939.17    399.37 o 
   1  -1  12      987.19      920.46    117.62 o 
   2  -1  12      671.19      749.25    102.35 o 
   3  -1  12    21292.92    20132.60    577.31 o 
   4  -1  12       15.25      127.50     87.42 o 
   5  -1  12     8198.46     7790.78    304.30 o 
   6  -1  12       42.93       12.57    127.45 o 
   7  -1  12     1801.03     2121.85    167.81 o 
   8  -1  12      280.61      327.84    129.64 o 
   9  -1  12    10236.40    11196.67   1869.41 o 
  -8   0  12      597.30      488.53    176.87 o 
  -7   0  12     3810.02     4122.88    421.73 o 
  -6   0  12     8131.04     9019.62    583.32 o 
  -5   0  12        2.37      131.41    115.89 o 
  -4   0  12     7762.75     8459.98    274.06 o 
  -3   0  12       32.66       48.28     85.79 o 
  -2   0  12     4484.48     4635.50    250.91 o 
  -1   0  12     1859.42     1863.06    117.34 o 
   0   0  12     2190.97     2166.03    140.97 o 
   1   0  12     3337.31     3063.26    178.67 o 
   2   0  12    12725.46    11756.65    373.14 o 
   3   0  12       35.47       47.49     85.77 o 
   4   0  12     3266.63     2893.06    167.44 o 
   5   0  12     5430.17     5511.43    243.21 o 
   6   0  12     7369.05     7656.31    419.95 o 
   7   0  12      925.69      856.38    240.90 o 
   8   0  12     9056.94     9153.97    360.15 o 
   9   0  12       10.21       57.97    294.42 o 
  -7   1  12    20048.21    21426.42    725.15 o 
  -6   1  12     2878.11     2998.26    210.26 o 
  -5   1  12      534.33      763.09    323.47 o 
  -4   1  12     1028.81     1115.51    115.79 o 
  -3   1  12     7634.10     7720.67    400.37 o 
  -2   1  12       25.88       84.72     79.28 o 
  -1   1  12     9345.79     8735.84    299.27 o 
   0   1  12     1355.97     1304.04    115.80 o 
   1   1  12     1258.74     1365.35    119.97 o 
   2   1  12     2982.55     2807.09    159.13 o 
   3   1  12    23699.64    22971.22    648.83 o 
   4   1  12      136.02      101.43     88.04 o 
   5   1  12     4581.23     4611.30    307.49 o 
   6   1  12      118.77      240.28    142.52 o 
   7   1  12       10.32       60.63    120.41 o 
   8   1  12       13.75       85.68    121.68 o 
   9   1  12     5784.18     5529.77    339.71 o 
  -7   2  12     7285.95     8013.15    687.91 o 
  -6   2  12     4839.93     5217.00    266.25 o 
  -5   2  12       34.67       52.50    123.75 o 
  -4   2  12    11436.84    11816.62    426.95 o 
  -3   2  12     2249.28     2314.73    137.87 o 
  -2   2  12     2926.84     3142.10    166.02 o 
  -1   2  12      314.37      191.05     88.15 o 
   0   2  12     3072.21     2983.28    157.60 o 
   1   2  12       44.43       44.18    153.85 o 
   2   2  12    24305.61    23964.02    666.91 o 
   3   2  12     1340.17     1189.48    121.31 o 
   4   2  12       23.19      -29.59     89.08 o 
   5   2  12     1219.24     1207.87    191.86 o 
   6   2  12     1152.31      932.95    181.34 o 
   7   2  12     1132.22     1074.38    146.46 o 
   8   2  12    14755.87    15055.19    507.29 o 
   9   2  12      823.88      841.44    161.81 o 
  10   2  12       48.11       29.12    142.61 o 
  -7   3  12    12474.65    14007.91   1372.50 o 
  -6   3  12     1705.58     2065.68    261.32 o 
  -5   3  12     9990.73    10193.44    366.85 o 
  -4   3  12      706.94      763.13    166.79 o 
  -3   3  12       74.67       77.56     82.43 o 
  -2   3  12     6465.55     6740.57    229.09 o 
  -1   3  12    15432.29    15107.10    392.75 o 
   0   3  12       45.06      100.97     73.03 o 
   1   3  12     2405.26     2382.99    149.71 o 
   2   3  12       46.70       63.57    119.44 o 
   3   3  12     2369.60     2291.14    151.91 o 
   4   3  12     2037.69     1831.66    148.71 o 
   5   3  12    16653.13    17875.01    600.77 o 
   6   3  12     1706.36     1794.90    157.37 o 
   7   3  12     6967.15     7124.24    372.43 o 
   8   3  12     3349.95     2994.25    256.97 o 
   9   3  12     3383.72     3540.02    252.56 o 
  10   3  12     1856.09     2276.73    207.01 o 
  -6   4  12     2215.90     2094.52    318.48 o 
  -5   4  12       51.62      -52.96    118.34 o 
  -4   4  12    22504.05    23080.44   1328.13 o 
  -3   4  12     2483.51     2265.11    170.00 o 
  -2   4  12    16664.69    16616.17    431.00 o 
  -1   4  12     2482.79     2327.96    129.56 o 
   0   4  12      731.06      617.73     87.21 o 
   1   4  12     1433.70     1327.44    127.59 o 
   2   4  12     3747.94     3824.57    190.98 o 
   3   4  12     1295.18     1482.32    156.41 o 
   4   4  12     2158.23     2260.93    253.97 o 
   5   4  12       67.70       13.92    136.45 o 
   6   4  12     1405.01     1527.94    235.42 o 
   7   4  12       10.66        2.99    116.31 o 
   8   4  12    20990.75    21957.24    878.63 o 
   9   4  12       27.82     -149.57    130.51 o 
  -6   5  12      401.01      313.60    265.03 o 
  -5   5  12     4603.74     4727.21    255.63 o 
  -4   5  12       67.44      244.89    132.18 o 
  -3   5  12       85.64      184.31    113.81 o 
  -2   5  12     1456.63     1571.39    161.10 o 
  -1   5  12     9816.70     9043.91    329.88 o 
   0   5  12     1835.88     1904.45    143.60 o 
   1   5  12    27996.56    27323.32    648.64 o 
   2   5  12     1773.09     1619.28    141.15 o 
   3   5  12     1605.33     1773.86    283.19 o 
   4   5  12     1067.34     1099.54    136.36 o 
   5   5  12     2671.73     2899.99    186.62 o 
   6   5  12      697.19      755.78    136.38 o 
   7   5  12     3842.66     4017.86    286.90 o 
   8   5  12      261.97       63.54    122.92 o 
   9   5  12      606.88      715.46    163.79 o 
  -5   6  12      739.47      867.40    158.60 o 
  -4   6  12     7408.41     7436.81    322.82 o 
  -3   6  12      592.72      687.44    137.74 o 
  -2   6  12     8600.29     7879.43    377.41 o 
  -1   6  12      110.96      216.46    106.30 o 
   0   6  12     7625.35     7380.15    287.93 o 
   1   6  12     2133.03     2169.26    200.30 o 
   2   6  12    12438.04    12795.56    409.77 o 
   3   6  12       95.67      183.00    109.30 o 
   4   6  12     4351.02     4408.46    298.90 o 
   5   6  12      123.80      173.25    120.41 o 
   6   6  12     2134.71     2082.18    178.76 o 
   7   6  12      278.06      209.72    128.59 o 
   8   6  12     8040.83     7562.58    410.38 o 
   9   6  12       23.07      -14.95    140.39 o 
  -4   7  12      169.10      280.33    136.02 o 
  -3   7  12     5904.53     5825.37    379.15 o 
  -2   7  12     1071.38     1454.24    264.02 o 
  -1   7  12     4051.44     4036.59    216.57 o 
   0   7  12     1105.90     1099.99    132.40 o 
   1   7  12    15684.12    15743.88    494.88 o 
   2   7  12      376.06      293.15    106.48 o 
   3   7  12     6567.64     6848.45    350.93 o 
   4   7  12      199.54      -71.88    137.68 o 
   5   7  12      465.74      268.62    141.98 o 
   6   7  12      606.81      806.66    142.88 o 
   7   7  12     5916.96     6270.85    578.24 o 
   8   7  12      202.03      377.74    152.68 o 
  -3   8  12     1423.63     1746.86    222.96 o 
  -2   8  12    12893.65    12429.89    441.58 o 
  -1   8  12      598.45      495.35    129.03 o 
   0   8  12     3003.35     3016.04    190.68 o 
   1   8  12     1056.15     1026.14    135.79 o 
   2   8  12     1057.18     1100.04    131.64 o 
   3   8  12     1421.40     1395.55    134.68 o 
   4   8  12    10658.19    10418.70    628.82 o 
   5   8  12       55.19       26.40    364.73 o 
   6   8  12    10535.03    10369.68    661.97 o 
   7   8  12      290.79      159.38    375.70 o 
   8   8  12      961.64     1216.37    217.74 o 
  -1   9  12        1.16      168.33    126.15 o 
   0   9  12       58.05      187.98    118.08 o 
   1   9  12     1538.44     1276.14    150.30 o 
   2   9  12     3858.58     3924.57    238.79 o 
   3   9  12    11376.59    10840.05    404.69 o 
   4   9  12       96.81      345.01    176.80 o 
   5   9  12      286.27      309.56    155.14 o 
   6   9  12     2654.89     3059.41    265.66 o 
   7   9  12     7683.90     7788.27    420.51 o 
   1  10  12      221.35      116.34    184.10 o 
   2  10  12      920.40      789.41    137.11 o 
   3  10  12      440.70      411.61    129.99 o 
   4  10  12     2848.95     2824.91    189.87 o 
   5  10  12       43.78     -190.69    152.86 o 
  -3  -8  13     1335.26     1436.15    253.55 o 
  -2  -8  13     3724.42     3630.20    324.99 o 
  -1  -8  13     1007.15     1003.22    288.58 o 
   0  -8  13     8268.80     8543.50    613.23 o 
   1  -8  13      893.72      794.95    264.17 o 
  -4  -7  13     3454.08     3375.45    334.92 o 
  -3  -7  13     6018.96     5977.06    428.81 o 
  -2  -7  13        3.34      164.46    188.28 o 
  -1  -7  13     1765.97     1881.23    218.14 o 
   0  -7  13      442.41      712.24    181.14 o 
   1  -7  13     3499.70     2998.90    272.22 o 
   2  -7  13     1055.15     1079.81    198.78 o 
   3  -7  13     6662.89     6185.35   1176.17 o 
  -5  -6  13        6.32     -145.45    208.83 o 
  -4  -6  13     2170.80     1820.07    266.57 o 
  -3  -6  13     8060.75     7680.46    493.56 o 
  -2  -6  13      354.12      722.27    206.95 o 
  -1  -6  13     2845.01     2970.48    240.45 o 
   0  -6  13     7042.40     6707.15    547.10 o 
   1  -6  13     1272.40     1539.51    204.90 o 
   2  -6  13     4008.81     3477.13    272.75 o 
   3  -6  13       65.24      207.67    159.38 o 
   4  -6  13      372.99      392.66    176.05 o 
   5  -6  13      247.32      646.93    197.16 o 
  -6  -5  13     1116.37     1321.96    168.96 o 
  -5  -5  13      986.41     1057.19    246.35 o 
  -4  -5  13       29.14      497.50    216.37 o 
  -3  -5  13     1964.23     1655.60    256.46 o 
  -2  -5  13      319.28      316.20    160.43 o 
  -1  -5  13    16220.85    16369.88    644.19 o 
   0  -5  13     2205.42     2511.99    233.24 o 
   1  -5  13        8.10     -123.57    140.04 o 
   2  -5  13     1356.95     1285.76    191.34 o 
   3  -5  13     8254.08     7918.71    883.74 o 
   4  -5  13     3213.62     3245.81    449.45 o 
   5  -5  13     5463.05     5432.25    653.40 o 
   6  -5  13      198.76     -146.85    252.95 o 
  -6  -4  13       81.79      365.14    144.16 o 
  -5  -4  13       94.86       55.51    118.14 o 
  -4  -4  13     1840.51     1964.43    179.67 o 
  -3  -4  13       12.63      -22.93    106.24 o 
  -2  -4  13     1828.37     2113.67    146.63 o 
  -1  -4  13     1983.83     1830.60    201.60 o 
   0  -4  13    14389.53    13356.55    569.28 o 
   1  -4  13      590.90      609.15    387.95 o 
   2  -4  13    10501.26    10796.43    487.77 o 
   3  -4  13      295.33      245.22    161.09 o 
   4  -4  13     2339.91     2551.27    247.16 o 
   5  -4  13        3.25     -126.16    142.84 o 
   6  -4  13     2026.25     1664.69    239.41 o 
  -7  -3  13     6796.73     7110.25    327.73 o 
  -6  -3  13       78.36      203.72    142.13 o 
  -5  -3  13     8032.27     8815.69    537.15 o 
  -4  -3  13      141.38      147.38    151.88 o 
  -3  -3  13      276.70      278.31    117.80 o 
  -2  -3  13      235.21      181.51     96.25 o 
  -1  -3  13    11623.63    11863.82    381.16 o 
   0  -3  13     3677.75     3753.42    185.30 o 
   1  -3  13      660.23      552.58    118.58 o 
   2  -3  13     1432.69     1243.88    228.02 o 
   3  -3  13     1634.01     1557.38    205.69 o 
   4  -3  13      736.31      829.29    189.09 o 
   5  -3  13    20829.04    21033.63   1159.13 o 
   6  -3  13      218.54       99.97    270.51 o 
   7  -3  13     5274.94     5876.98    422.21 o 
  -7  -2  13     1475.06     1716.15    197.02 o 
  -6  -2  13      533.87      448.62    148.50 o 
  -5  -2  13     2467.47     2677.16    193.29 o 
  -4  -2  13     4627.49     4696.95    469.49 o 
  -3  -2  13      504.51      762.74    117.39 o 
  -2  -2  13     4327.82     4638.77    225.81 o 
  -1  -2  13       25.10      165.78    107.11 o 
   0  -2  13     2264.13     2536.17    190.55 o 
   1  -2  13       94.02      239.86     91.06 o 
   2  -2  13     7638.52     7527.71    281.50 o 
   3  -2  13      404.71      475.22    100.44 o 
   4  -2  13    13736.56    13125.82    425.69 o 
   5  -2  13     1118.69      920.97    121.87 o 
   6  -2  13     1316.61     1318.10    227.56 o 
   7  -2  13     2241.24     2375.01    273.89 o 
   8  -2  13     2178.61     1770.04    276.52 o 
  -7  -1  13    14501.77    15353.24    573.79 o 
  -6  -1  13      266.18      224.59    135.99 o 
  -5  -1  13    14360.60    15190.27    967.86 o 
  -4  -1  13     3226.73     3489.00    249.70 o 
  -3  -1  13     6977.95     6889.46    244.91 o 
  -2  -1  13      247.58      192.28    100.54 o 
  -1  -1  13     2016.96     2359.65    236.92 o 
   0  -1  13      276.06      191.02     96.41 o 
   1  -1  13     3155.18     2781.66    162.40 o 
   2  -1  13      236.01       59.82    129.71 o 
   3  -1  13     1541.29     1342.69    146.56 o 
   4  -1  13     1194.10     1262.89    302.98 o 
   5  -1  13    25783.87    25441.37    728.34 o 
   6  -1  13      786.93      962.60    135.33 o 
   7  -1  13    11603.87    11354.21    410.36 o 
   8  -1  13      985.58     1013.68    243.99 o 
  -7   0  13     1450.15     1903.50    204.82 o 
  -6   0  13       73.67      140.24    138.19 o 
  -5   0  13       50.11      186.46    124.39 o 
  -4   0  13      371.54      244.00    125.61 o 
  -3   0  13     2040.23     2292.83    142.41 o 
  -2   0  13    24141.19    24189.49    674.18 o 
  -1   0  13        7.07      -44.11     88.35 o 
   0   0  13      621.41      736.97    110.99 o 
   1   0  13     3028.96     3027.92    342.20 o 
   2   0  13      977.49     1110.03    122.39 o 
   3   0  13      902.38      897.15    114.09 o 
   4   0  13     6672.00     6510.91    308.94 o 
   5   0  13        3.38      -49.85    107.65 o 
   6   0  13       18.29       23.05    118.65 o 
   7   0  13      810.74      866.27    142.69 o 
   8   0  13     7097.48     6673.93    308.99 o 
  -6   1  13      286.64      408.19    154.08 o 
  -5   1  13     8210.77     8827.57    640.13 o 
  -4   1  13      944.29      855.85    223.77 o 
  -3   1  13    12618.54    12899.48    362.93 o 
  -2   1  13      599.88      721.82    105.19 o 
  -1   1  13     3325.05     3245.93    174.47 o 
   0   1  13      395.12      389.87    100.06 o 
   1   1  13    12208.38    11398.27    371.81 o 
   2   1  13     1392.98     1533.20    134.48 o 
   3   1  13     6235.42     6274.76    257.10 o 
   4   1  13      646.91      745.97    118.76 o 
   5   1  13     1430.24     1419.43    141.22 o 
   6   1  13      283.14       90.51    111.64 o 
   7   1  13    18704.73    18732.38    799.41 o 
   8   1  13     1998.50     2080.01    264.22 o 
  -6   2  13     7839.61     8983.05    549.91 o 
  -5   2  13      447.72      414.30    134.02 o 
  -4   2  13       11.88      123.48    100.12 o 
  -3   2  13      627.36      689.19    118.52 o 
  -2   2  13    10924.13    11030.57    377.74 o 
  -1   2  13      326.66      383.24    106.87 o 
   0   2  13     2011.05     2125.70    147.26 o 
   1   2  13      642.28      565.56    132.42 o 
   2   2  13     1351.54     1441.84    134.20 o 
   3   2  13     1651.10     1589.99    140.81 o 
   4   2  13    12638.65    11956.13    404.08 o 
   5   2  13       88.53       -8.47    186.73 o 
   6   2  13     2162.83     2173.80    175.36 o 
   7   2  13       12.76      158.26    200.19 o 
   8   2  13      298.57      405.68    137.59 o 
   9   2  13       48.21      109.73    138.21 o 
  -6   3  13     2041.56     2594.13    289.27 o 
  -5   3  13    13069.23    13302.89   1814.41 o 
  -4   3  13      404.44      480.30    273.96 o 
  -3   3  13    10548.38    10433.37    314.25 o 
  -2   3  13      105.57      240.76    112.47 o 
  -1   3  13     1820.63     1737.98    121.97 o 
   0   3  13      112.87      150.84     97.79 o 
   1   3  13     5049.67     5331.95    235.35 o 
   2   3  13      447.43      499.13    109.76 o 
   3   3  13    18828.64    19128.90    708.17 o 
   4   3  13      106.40       66.37    105.79 o 
   5   3  13      298.09      403.33    134.23 o 
   6   3  13       71.07       76.84    176.96 o 
   7   3  13     4032.57     4333.27    315.45 o 
   8   3  13        1.10       52.52    175.02 o 
  -5   4  13     3977.95     4428.15    767.33 o 
  -4   4  13      678.74      667.24    146.79 o 
  -3   4  13      527.52      661.31    135.02 o 
  -2   4  13     7401.40     7217.21    297.26 o 
  -1   4  13     1965.37     1951.56    127.34 o 
   0   4  13     8620.83     8807.67    315.18 o 
   1   4  13     1088.78     1123.18    126.66 o 
   2   4  13     3405.05     3438.47    189.90 o 
   3   4  13      679.57      615.74    117.28 o 
   4   4  13    10850.13    10915.97    419.83 o 
   5   4  13     2394.26     2501.25    183.98 o 
   6   4  13     2468.20     2362.46    328.57 o 
   7   4  13      688.35      926.96    251.01 o 
   8   4  13     4355.82     4295.88    252.24 o 
  -4   5  13     1208.13     1083.55    157.79 o 
  -3   5  13    17999.83    17980.34    571.12 o 
  -2   5  13       60.86       81.18    123.44 o 
  -1   5  13     7033.18     7183.55    294.66 o 
   0   5  13     1527.50     1680.70    147.48 o 
   1   5  13      699.47      540.55    164.81 o 
   2   5  13      672.20      700.40    175.60 o 
   3   5  13    10216.30    10970.78    410.09 o 
   4   5  13     1064.76     1102.14    145.25 o 
   5   5  13     2867.80     2789.68    194.12 o 
   6   5  13     4368.44     4561.88    383.38 o 
   7   5  13      921.95      920.41    155.65 o 
   8   5  13      241.47      392.71    151.53 o 
  -3   6  13      370.87      432.43    135.15 o 
  -2   6  13     6539.77     6600.56    290.94 o 
  -1   6  13      148.85      162.85    108.54 o 
   0   6  13    11313.36    11022.62    379.42 o 
   1   6  13       32.65      116.86    128.78 o 
   2   6  13    12894.58    12471.99    524.63 o 
   3   6  13     1961.50     1675.86    460.24 o 
   4   6  13       50.89      137.72    139.41 o 
   5   6  13      328.41      433.37    130.77 o 
   6   6  13     4542.81     4716.44    254.32 o 
   7   6  13     2146.05     2290.32    253.91 o 
   8   6  13     2426.68     2539.10    213.49 o 
  -2   7  13      142.71      114.64    124.38 o 
  -1   7  13     3196.04     2884.67    193.47 o 
   0   7  13      253.52      108.63    117.74 o 
   1   7  13       16.11       32.63    102.64 o 
   2   7  13     1359.01     1531.31    197.36 o 
   3   7  13    13439.48    13476.41    558.95 o 
   4   7  13     1024.28      876.15    178.23 o 
   5   7  13    15437.67    16812.29    681.94 o 
   6   7  13       99.89      -38.69    145.46 o 
   7   7  13     2084.89     2115.54    574.94 o 
  -1   8  13       75.98       62.89    121.26 o 
   0   8  13     3006.51     2707.00    189.28 o 
   1   8  13      185.00      241.01    118.73 o 
   2   8  13    15436.14    15062.56    613.87 o 
   3   8  13     3316.42     3414.25    255.64 o 
   4   8  13      112.76       46.27    210.03 o 
   5   8  13      830.78      785.86    187.58 o 
   6   8  13      834.86      828.00    192.00 o 
   2   9  13       97.34      -15.56    156.20 o 
   3   9  13     5496.13     5873.08    354.76 o 
   4   9  13      141.17      152.31    243.18 o 
  -3  -6  14      288.45      593.27    222.71 o 
  -2  -6  14     6928.04     6905.77    479.17 o 
  -1  -6  14      305.52      183.22    251.66 o 
   0  -6  14      529.57      389.99    321.99 o 
   1  -6  14      961.89     1431.16    207.47 o 
   2  -6  14     5350.66     5346.38    696.32 o 
  -4  -5  14      145.31      347.43    225.80 o 
  -3  -5  14     5057.23     4440.69    367.30 o 
  -2  -5  14      376.95      550.27    210.38 o 
  -1  -5  14     1183.71      681.75    178.95 o 
   0  -5  14     1151.18     1272.67    201.59 o 
   1  -5  14     4577.40     4259.57    297.58 o 
   2  -5  14        1.74      -50.61    204.64 o 
   3  -5  14     4519.39     4237.83    315.09 o 
   4  -5  14     2807.02     2373.51    317.62 o 
  -5  -4  14      650.88      835.27    166.33 o 
  -4  -4  14      526.61      531.82    145.54 o 
  -3  -4  14      146.77      -21.93    193.93 o 
  -2  -4  14     3238.96     3117.96    313.00 o 
  -1  -4  14     1739.59     1963.93    223.57 o 
   0  -4  14    10478.79    10541.43    969.31 o 
   1  -4  14       33.18      177.29    383.75 o 
   2  -4  14       22.32      118.82    156.85 o 
   3  -4  14     1329.61     1369.63    214.11 o 
   4  -4  14     4596.51     4158.15    316.66 o 
   5  -4  14     2415.44     2073.81    334.58 o 
  -5  -3  14     8357.02     8859.60    398.61 o 
  -4  -3  14       10.33      -22.87    130.89 o 
  -3  -3  14     3225.54     3589.73    226.30 o 
  -2  -3  14      381.68      483.99    120.74 o 
  -1  -3  14     1594.76     1403.30    139.20 o 
   0  -3  14      932.62      994.15    120.88 o 
   1  -3  14    12231.78    12190.19    608.26 o 
   2  -3  14      603.08      438.01    174.60 o 
   3  -3  14     8122.57     7795.81    415.48 o 
   4  -3  14       53.93       74.24    160.50 o 
   5  -3  14       44.09      -29.00    230.08 o 
   6  -3  14       12.05      427.42    198.76 o 
  -5  -2  14      139.17      258.11    149.13 o 
  -4  -2  14     3960.51     3760.63    243.78 o 
  -3  -2  14      200.07       72.28    125.37 o 
  -2  -2  14      143.50      211.41    104.39 o 
  -1  -2  14      895.56      802.18    118.84 o 
   0  -2  14    13674.18    13259.29    454.94 o 
   1  -2  14       68.21       17.47     95.98 o 
   2  -2  14       12.48        5.04     93.81 o 
   3  -2  14      666.71      461.59    110.29 o 
   4  -2  14      886.00      900.04    555.75 o 
   5  -2  14       65.56     -143.31    311.54 o 
   6  -2  14     9601.58     9031.00    493.03 o 
  -5  -1  14     3050.97     3157.51    211.88 o 
  -4  -1  14       13.60      125.91    133.61 o 
  -3  -1  14    17408.47    17765.20    928.88 o 
  -2  -1  14     1850.47     2042.99    157.99 o 
  -1  -1  14    11233.39    11716.65    386.36 o 
   0  -1  14        3.53      108.51    126.33 o 
   1  -1  14      423.81      528.77    111.92 o 
   2  -1  14     4942.30     4693.85    218.55 o 
   3  -1  14     3941.46     3893.04    203.64 o 
   4  -1  14      112.32      103.77    106.42 o 
   5  -1  14     2472.14     2630.89    179.92 o 
   6  -1  14       35.30      160.69    116.94 o 
   7  -1  14     1884.29     2100.98    289.02 o 
  -5   0  14     2224.34     2345.29    215.03 o 
  -4   0  14     7787.70     7397.83    305.53 o 
  -3   0  14      146.47      276.62    117.83 o 
  -2   0  14      710.46      544.47    115.00 o 
  -1   0  14      212.49      259.84    138.77 o 
   0   0  14     4593.84     4049.17    222.63 o 
   1   0  14        1.73       -9.32     94.43 o 
   2   0  14     4347.77     4696.54    223.69 o 
   3   0  14     3473.73     3161.58    181.03 o 
   4   0  14       50.41      101.45    104.31 o 
   5   0  14       51.90       72.42    110.84 o 
   6   0  14     8390.84     8810.49    347.93 o 
   7   0  14      297.33      379.84    134.74 o 
  -5   1  14      862.94     1074.86    161.44 o 
  -4   1  14      228.82      275.92    128.00 o 
  -3   1  14    11747.08    11607.74    390.73 o 
  -2   1  14     1103.06     1001.68    131.33 o 
  -1   1  14    20168.43    20261.64    644.21 o 
   0   1  14      975.53     1044.25    139.65 o 
   1   1  14     5990.38     6444.21    343.79 o 
   2   1  14     1376.39     1275.85    249.08 o 
   3   1  14     2537.28     2677.64    295.29 o 
   4   1  14       28.15       44.51    168.15 o 
   5   1  14     1979.32     1902.13    195.68 o 
   6   1  14      303.56      297.85    123.89 o 
   7   1  14      288.87      157.29    172.71 o 
  -5   2  14     1157.45     1080.66    267.00 o 
  -4   2  14     4077.06     4273.63    457.59 o 
  -3   2  14      872.41     1000.41    137.26 o 
  -2   2  14     5252.36     5076.29    231.87 o 
  -1   2  14     3470.12     3516.41    189.13 o 
   0   2  14    15864.95    15929.51    524.01 o 
   1   2  14       92.08       76.11    117.09 o 
   2   2  14     8838.97     9119.84    445.71 o 
   3   2  14       29.00      -29.04    149.26 o 
   4   2  14     6646.76     7151.76    298.82 o 
   5   2  14      235.39      285.36    125.28 o 
   6   2  14      552.18      744.60    155.33 o 
   7   2  14     1207.19     1373.12    216.47 o 
  -4   3  14      550.90      829.48    183.76 o 
  -3   3  14       16.30      -14.89    117.00 o 
  -2   3  14      273.70      564.79    120.84 o 
  -1   3  14    22714.57    23309.87    666.43 o 
   0   3  14     2541.89     2618.56    233.84 o 
   1   3  14     2394.96     2489.87    171.61 o 
   2   3  14     5272.68     5600.83    249.94 o 
   3   3  14       14.24        7.16    244.18 o 
   4   3  14     3490.79     3335.03    483.03 o 
   5   3  14     9151.83     9555.29    429.99 o 
   6   3  14      137.78      422.54    130.10 o 
   7   3  14     3509.65     3354.31    225.08 o 
  -3   4  14      522.96      622.45    142.05 o 
  -2   4  14     7515.46     7246.35    370.81 o 
  -1   4  14        1.95       84.36    140.78 o 
   0   4  14     1010.65     1022.70    136.75 o 
   1   4  14      710.45      607.65    124.31 o 
   2   4  14     2308.46     2626.18    183.00 o 
   3   4  14     3650.41     3817.26    211.73 o 
   4   4  14     9459.63     9305.91    415.10 o 
   5   4  14     2715.75     2771.35    430.66 o 
   6   4  14      450.93      441.92    139.81 o 
   7   4  14     2646.60     2657.26    215.10 o 
  -3   5  14      158.44      276.63    132.15 o 
  -2   5  14      888.53      918.08    146.60 o 
  -1   5  14     5680.68     5986.72    340.70 o 
   0   5  14       20.34      159.54    141.71 o 
   1   5  14    11492.98    11081.32    493.47 o 
   2   5  14     2021.70     2081.38    210.21 o 
   3   5  14     1840.76     1686.65    190.36 o 
   4   5  14     1629.79     1671.70    168.42 o 
   5   5  14     6392.92     6591.19    483.90 o 
   6   5  14      222.47      710.98    144.06 o 
  -1   6  14     1023.65      759.11    176.62 o 
   0   6  14      806.10      740.33    167.09 o 
   1   6  14       71.74       82.95    142.53 o 
   2   6  14     2441.37     2276.18    224.52 o 
   3   6  14      433.70      649.71    167.85 o 
   4   6  14     7616.08     7177.07    380.84 o 
   5   6  14     1975.45     2369.57    242.16 o 
   6   6  14       57.47        7.06    168.55 o 
   0   7  14       32.56      113.53    323.53 o 
   1   7  14     7549.31     6978.47    638.58 o 
   2   7  14      694.14      490.91    170.81 o 
   3   7  14     6224.81     6350.97    360.05 o 
   4   7  14      960.13      980.96    185.18 o 
   5   7  14     1152.79     1161.21    505.64 o 
  -2  -4  15     2895.58     2737.29    321.05 o 
  -1  -4  15      693.99      474.30    179.88 o 
   0  -4  15      311.59      312.27    175.12 o 
   1  -4  15      117.72      -31.25    196.84 o 
   2  -4  15     4178.31     4947.79    628.56 o 
  -3  -3  15     3036.31     3329.67    416.64 o 
  -2  -3  15     1624.22     1545.96    264.17 o 
  -1  -3  15     8394.93     8536.59   1012.14 o 
   0  -3  15        8.24      -54.73    146.26 o 
   1  -3  15     2768.52     2755.46    256.59 o 
   2  -3  15       14.33       49.18    172.62 o 
   3  -3  15       32.18       33.90    162.46 o 
  -3  -2  15      374.52      688.24    207.21 o 
  -2  -2  15     2143.02     2186.14    221.17 o 
  -1  -2  15     3195.62     3439.90    198.73 o 
   0  -2  15      305.04      242.34    116.08 o 
   1  -2  15     2146.18     2096.88    159.78 o 
   2  -2  15     5253.47     5884.81    366.15 o 
   3  -2  15      717.77      852.26    199.61 o 
   4  -2  15     6285.45     5978.03    463.33 o 
  -3  -1  15      802.35      841.02    154.57 o 
  -2  -1  15     1835.84     1892.84    162.77 o 
  -1  -1  15     2443.80     2472.94    175.46 o 
   0  -1  15      497.32      527.22    152.69 o 
   1  -1  15     9150.26     8894.33    481.34 o 
   2  -1  15     2349.93     2745.30    180.50 o 
   3  -1  15       16.31      207.24    112.90 o 
   4  -1  15     2670.80     2550.99    198.73 o 
   5  -1  15     6352.56     6592.47    416.55 o 
  -3   0  15      553.67      745.79    164.04 o 
  -2   0  15     8823.69     9129.45    365.15 o 
  -1   0  15      968.53      940.27    135.57 o 
   0   0  15     8211.21     8593.96    326.86 o 
   1   0  15      253.42      379.68    171.42 o 
   2   0  15     2701.34     2804.26    181.71 o 
   3   0  15      125.49      172.15    119.45 o 
   4   0  15     1713.33     2236.28    222.63 o 
   5   0  15     1298.57     1455.15    299.70 o 
  -3   1  15     1744.04     2070.66    205.08 o 
  -2   1  15      262.90      288.74    126.07 o 
  -1   1  15     3113.60     3047.36    214.02 o 
   0   1  15        2.92      196.39    136.50 o 
   1   1  15    14721.72    14973.22    572.02 o 
   2   1  15       29.63      109.13    105.69 o 
   3   1  15     4040.53     4097.39    498.12 o 
   4   1  15     8217.65     8287.43    334.11 o 
   5   1  15        1.50       10.86    121.96 o 
  -2   2  15     2737.37     2549.54    190.31 o 
  -1   2  15     1652.72     1586.02    155.41 o 
   0   2  15     8836.36     8609.42    618.15 o 
   1   2  15      992.03     1267.67    143.30 o 
   2   2  15       23.63       32.16    110.14 o 
   3   2  15     3074.72     3089.30    537.60 o 
   4   2  15     3700.21     3657.43    265.17 o 
   5   2  15     5552.20     5402.30    270.55 o 
  -2   3  15      168.57       81.03    149.38 o 
  -1   3  15       98.03      174.35    121.12 o 
   0   3  15     3191.02     3053.33    202.29 o 
   1   3  15     8659.20     9121.19    343.56 o 
   2   3  15       36.99       89.36    115.88 o 
   3   3  15    15773.69    15719.42    507.68 o 
   4   3  15     2283.18     2276.41    185.60 o 
   5   3  15     1079.10     1048.38    207.21 o 
  -1   4  15       10.79      -11.52    227.42 o 
   0   4  15     6396.27     6306.17    354.21 o 
   1   4  15     1952.03     1931.71    216.51 o 
   2   4  15        3.44      104.20    168.55 o 
   3   4  15     2415.79     2019.87    222.16 o 
   4   4  15     3044.40     3220.30    214.75 o 
   5   4  15       23.07      228.61    219.49 o 
   0   5  15       19.07      297.60    163.93 o 
   1   5  15     3981.15     4123.93    530.40 o 
   2   5  15       24.65      212.43    158.17 o 
   3   5  15     2444.63     2015.34    225.29 o 
   4   5  15     1360.57     1078.07    199.38 o 
                                                 
